# Supplementary material for: Contribution to the knowledge of the bumblebee fauna of Afghanistan (Hymenoptera, Apidae, Bombus Latreille)
Source: Zookeys. 2020 Oct 5;973:69–87. doi: 10.3897/zookeys.973.54796 (PMC7550395; doi:10.3897/zookeys.973.54796)
Supplement: XML Treatment for Bombus (Mendacibombus) turkestanicus [file zookeys.973.54796-treatment3.xml]

<!DOCTYPE tp:taxon-treatment
  PUBLIC "-//TaxonX//DTD Taxonomic Treatment Publishing DTD v0 20100105//EN" "tax-treatment-NSO.dtd">
<tp:taxon-treatment xmlns:tp="http://www.plazi.org/taxpub"><tp:treatment-meta><kwd-group><label>Taxon classification</label><kwd><named-content xmlns:xlink="http://www.w3.org/1999/xlink" content-type="kingdom">Animalia</named-content></kwd><kwd><named-content xmlns:xlink="http://www.w3.org/1999/xlink" content-type="order">Hymenoptera</named-content></kwd><kwd><named-content xmlns:xlink="http://www.w3.org/1999/xlink" content-type="family">Apidae</named-content></kwd></kwd-group><mixed-citation publication-type="journal"><person-group><name><surname>Ghisbain</surname><given-names>Guillaume</given-names></name><name><surname>Williams</surname><given-names>Paul H.</given-names></name><name><surname>Michez</surname><given-names>Denis</given-names></name><name><surname>Branstetter</surname><given-names>Michael G.</given-names></name><name><surname>Rasmont</surname><given-names>Pierre</given-names></name></person-group><article-title>Contribution to the knowledge of the bumblebee fauna of Afghanistan (<tp:taxon-name><tp:taxon-name-part taxon-name-part-type="order">Hymenoptera</tp:taxon-name-part></tp:taxon-name>, <tp:taxon-name><tp:taxon-name-part taxon-name-part-type="family">Apidae</tp:taxon-name-part></tp:taxon-name>, <italic><tp:taxon-name><tp:taxon-name-part taxon-name-part-type="genus" reg="Bombus">Bombus</tp:taxon-name-part></tp:taxon-name></italic> Latreille)</article-title><source>Zookeys</source><day>05</day><month>10</month><year>2020</year><volume>973</volume><fpage>69</fpage><lpage>87</lpage><pub-id pub-id-type="doi">10.3897/zookeys.973.54796</pub-id></mixed-citation></tp:treatment-meta><tp:nomenclature><tp:taxon-name><object-id xmlns:xlink="http://www.w3.org/1999/xlink" content-type="arpha" xlink:type="simple">BE0DA0A9-A45F-5442-818D-E7D4BA22FD94</object-id>
                <tp:taxon-name-part taxon-name-part-type="genus" reg="Bombus">Bombus</tp:taxon-name-part> (<tp:taxon-name-part taxon-name-part-type="subgenus" reg="Mendacibombus">Mendacibombus</tp:taxon-name-part>) <tp:taxon-name-part taxon-name-part-type="species" reg="turkestanicus">turkestanicus</tp:taxon-name-part></tp:taxon-name><tp:taxon-authority>Skorikov, 1910</tp:taxon-authority></tp:nomenclature><tp:treatment-sec sec-type="Published data" id="SECID0EFPAE"><title>Published data.</title><p><xref ref-type="bibr" rid="B49">Williams et al. (2016)</xref>.</p></tp:treatment-sec><tp:treatment-sec sec-type="material" id="SECID0EPPAE"><title>Material examined.</title><p>Hindu Kush, upper Lezdi valley, 21.viii.67, 2240 m, leg. D.K. Mardon, <named-content xmlns:xlink="http://www.w3.org/1999/xlink" content-type="dwc:verbatimCoordinates" xlink:type="simple"><named-content content-type="geo-json" specific-use="{&#34;type&#34;:&#34;Point&#34;,&#34;coordinates&#34;:[69.833333,36.333333]}" id="NCID0EYPAE" xlink:type="simple">36°20'N, 69°50'E</named-content></named-content> (1☿) (<named-content xmlns:xlink="http://www.w3.org/1999/xlink" content-type="dwc:institutional_code" xlink:type="simple">NHMUK</named-content>) [7]; Shiva-See, 2–5.viii.71, 3100 m, D. Müting (2☿☿, 1♂) (<named-content xmlns:xlink="http://www.w3.org/1999/xlink" content-type="dwc:institutional_code" xlink:type="simple">NHMUK</named-content>) [10]; Hindu Kush, Tarest Mts., high valley, 1.ix.67, 3250 m, leg. D.K. Mardon, <named-content xmlns:xlink="http://www.w3.org/1999/xlink" content-type="dwc:verbatimCoordinates" xlink:type="simple"><named-content content-type="geo-json" specific-use="{&#34;type&#34;:&#34;Point&#34;,&#34;coordinates&#34;:[69.833333,36.333333]}" id="NCID0EKQAE" xlink:type="simple">36°20'N, 69°50'E</named-content></named-content> (1☿) (<named-content xmlns:xlink="http://www.w3.org/1999/xlink" content-type="dwc:institutional_code" xlink:type="simple">NHMUK</named-content>) [7]; Issik, 4200 m, leg. H. Huss (1☿) (<named-content xmlns:xlink="http://www.w3.org/1999/xlink" content-type="dwc:institutional_code" xlink:type="simple">NHMUK</named-content>) [15].</p></tp:treatment-sec><tp:treatment-sec sec-type="distribution" id="SECID0EZQAE"><title>Global distribution.</title><p>Palaearctic region.</p></tp:treatment-sec><ref-list><ref id="B49"><mixed-citation xmlns:xlink="http://www.w3.org/1999/xlink" xlink:type="simple"><person-group><name name-style="western"><surname>Williams</surname><given-names>PH</given-names></name><name name-style="western"><surname>Huang</surname><given-names>J</given-names></name><name name-style="western"><surname>Rasmont</surname><given-names>P</given-names></name><name name-style="western"><surname>An</surname><given-names>J</given-names></name></person-group> (<year>2016</year>) <article-title>Early-diverging bumblebees from across the roof of the world: the high-mountain subgenus <tp:taxon-name><tp:taxon-name-part taxon-name-part-type="subgenus">Mendacibombus</tp:taxon-name-part></tp:taxon-name> revised from species’ gene coalescents and morphology (<tp:taxon-name><tp:taxon-name-part taxon-name-part-type="order">Hymenoptera</tp:taxon-name-part></tp:taxon-name>, <tp:taxon-name><tp:taxon-name-part taxon-name-part-type="family">Apidae</tp:taxon-name-part></tp:taxon-name>).</article-title><source>Zootaxa</source><volume>4204</volume>(<issue>1</issue>): <fpage>1</fpage>–<lpage>72</lpage>. <ext-link xlink:type="simple" ext-link-type="doi" xlink:href="10.11646/zootaxa.4204.1.1">https://doi.org/10.11646/zootaxa.4204.1.1</ext-link></mixed-citation></ref></ref-list></tp:taxon-treatment>
