# Supplementary material for: Contribution to the knowledge of the bumblebee fauna of Afghanistan (Hymenoptera, Apidae, Bombus Latreille)
Source: Zookeys. 2020 Oct 5;973:69–87. doi: 10.3897/zookeys.973.54796 (PMC7550395; doi:10.3897/zookeys.973.54796)
Supplement: XML Treatment for Bombus (Subterraneobombus) melanurus [file zookeys.973.54796-treatment4.xml]

<!DOCTYPE tp:taxon-treatment
  PUBLIC "-//TaxonX//DTD Taxonomic Treatment Publishing DTD v0 20100105//EN" "tax-treatment-NSO.dtd">
<tp:taxon-treatment xmlns:tp="http://www.plazi.org/taxpub"><tp:treatment-meta><kwd-group><label>Taxon classification</label><kwd><named-content xmlns:xlink="http://www.w3.org/1999/xlink" content-type="kingdom">Animalia</named-content></kwd><kwd><named-content xmlns:xlink="http://www.w3.org/1999/xlink" content-type="order">Hymenoptera</named-content></kwd><kwd><named-content xmlns:xlink="http://www.w3.org/1999/xlink" content-type="family">Apidae</named-content></kwd></kwd-group><mixed-citation publication-type="journal"><person-group><name><surname>Ghisbain</surname><given-names>Guillaume</given-names></name><name><surname>Williams</surname><given-names>Paul H.</given-names></name><name><surname>Michez</surname><given-names>Denis</given-names></name><name><surname>Branstetter</surname><given-names>Michael G.</given-names></name><name><surname>Rasmont</surname><given-names>Pierre</given-names></name></person-group><article-title>Contribution to the knowledge of the bumblebee fauna of Afghanistan (<tp:taxon-name><tp:taxon-name-part taxon-name-part-type="order">Hymenoptera</tp:taxon-name-part></tp:taxon-name>, <tp:taxon-name><tp:taxon-name-part taxon-name-part-type="family">Apidae</tp:taxon-name-part></tp:taxon-name>, <italic><tp:taxon-name><tp:taxon-name-part taxon-name-part-type="genus" reg="Bombus">Bombus</tp:taxon-name-part></tp:taxon-name></italic> Latreille)</article-title><source>Zookeys</source><day>05</day><month>10</month><year>2020</year><volume>973</volume><fpage>69</fpage><lpage>87</lpage><pub-id pub-id-type="doi">10.3897/zookeys.973.54796</pub-id></mixed-citation></tp:treatment-meta><tp:nomenclature><tp:taxon-name><object-id xmlns:xlink="http://www.w3.org/1999/xlink" content-type="arpha" xlink:type="simple">39815E93-52B9-50DD-AC93-1442812BC396</object-id>
                <tp:taxon-name-part taxon-name-part-type="genus" reg="Bombus">Bombus</tp:taxon-name-part> (<tp:taxon-name-part taxon-name-part-type="subgenus" reg="Subterraneobombus">Subterraneobombus</tp:taxon-name-part>) <tp:taxon-name-part taxon-name-part-type="species" reg="melanurus">melanurus</tp:taxon-name-part></tp:taxon-name><tp:taxon-authority>Lepeletier, 1835</tp:taxon-authority><xref ref-type="fig" rid="F2">Figure 2</xref></tp:nomenclature><tp:treatment-sec sec-type="Published data" id="SECID0EUSAE"><title>Published data.</title><p><xref ref-type="bibr" rid="B29">Reinig 1940</xref>; <xref ref-type="bibr" rid="B30">Richards 1951</xref>; <xref ref-type="bibr" rid="B35">Tkalců 1968</xref>.</p></tp:treatment-sec><tp:treatment-sec sec-type="material" id="SECID0EGTAE"><title>Material examined.</title><p>C-Afghanistan, Prov. Ghor, Kotal-e-Asgharat E-Ste., 9.vii.1976, 3200 m, leg. C. Naumann (6☿☿) (<abbrev xmlns:xlink="http://www.w3.org/1999/xlink" xlink:title="University of Mons" xlink:type="simple">UMONS</abbrev>) [1]; C-Afghanistan, Prov. Ghor, Kotal-e-Narges, West-Ste; D.-e-Godar, 09.vii.76, 3100–3200 m, leg. C. Naumann (1☿) (<abbrev xmlns:xlink="http://www.w3.org/1999/xlink" xlink:title="University of Mons" xlink:type="simple">UMONS</abbrev>) [2]; E-Afghanistan, Dar-e-Pandjshir, Kotal-e-tal, 30.vii.73, 3800 m, M. N. Khoram (1♀, 3♂♂) (<abbrev xmlns:xlink="http://www.w3.org/1999/xlink" xlink:title="University of Mons" xlink:type="simple">UMONS</abbrev>) [19]; Ghilzai, 05.viii.48, 1780 m, N. Haarlov (3♂♂) (<named-content xmlns:xlink="http://www.w3.org/1999/xlink" content-type="dwc:institutional_code" xlink:type="simple">NHMUK</named-content>) [?]; Grosser Pamir, Issiktal, Frostbodenflur, 24.viii.75, 4100–4350 m, leg. H. Huss, (1♂) (<abbrev xmlns:xlink="http://www.w3.org/1999/xlink" xlink:title="University of Mons" xlink:type="simple">UMONS</abbrev>) [possibly close to 13]; Grosser Pamir, Issiktal, Quellflur in Artemisia-Chenopodiensteppe, 16.viii.75 (1♀, 4☿☿), 17.viii.75 (1☿), 22.viii.75 (3☿☿, 6♂♂), 23.viii.75 (11☿☿, 2♂♂), 25.viii.75 (1♀, 5☿☿, 3♂♂), 3500 m, leg. H. Huss, <named-content xmlns:xlink="http://www.w3.org/1999/xlink" content-type="dwc:verbatimCoordinates" xlink:type="simple"><named-content content-type="geo-json" specific-use="{&#34;type&#34;:&#34;Point&#34;,&#34;coordinates&#34;:[73.333333,37.033333]}" id="NCID0EUTAE" xlink:type="simple">37°02'N, 73°20'E</named-content></named-content> (<abbrev xmlns:xlink="http://www.w3.org/1999/xlink" xlink:title="University of Mons" xlink:type="simple">UMONS</abbrev>) [13]; Grosser Pamir, Ptukh, 30.vii.75, leg. H. Huss (1♀) (<abbrev xmlns:xlink="http://www.w3.org/1999/xlink" xlink:title="University of Mons" xlink:type="simple">UMONS</abbrev>) [14]; Hazaradjat, Koh-i-Baba, Pandjao-Umg., 26.vii.61, 2500 m, leg. G. Ebert (1☿) (<abbrev xmlns:xlink="http://www.w3.org/1999/xlink" xlink:title="University of Mons" xlink:type="simple">UMONS</abbrev>) [reference coordinates of the Koh-i-Baba <named-content xmlns:xlink="http://www.w3.org/1999/xlink" content-type="dwc:verbatimCoordinates" xlink:type="simple"><named-content content-type="geo-json" specific-use="{&#34;type&#34;:&#34;Point&#34;,&#34;coordinates&#34;:[67.620000,34.640000]}" id="NCID0E3TAE" xlink:type="simple">34.64N, 67.62E</named-content></named-content>]; Hazaradjat, Koh-i-Baba, Shah-tu-Kotal, 20–21.vi.1961, 4000m, leg. G. Ebert (1♀, 2☿☿) (<abbrev xmlns:xlink="http://www.w3.org/1999/xlink" xlink:title="University of Mons" xlink:type="simple">UMONS</abbrev>) [reference coordinates of the Koh-i-Baba <named-content xmlns:xlink="http://www.w3.org/1999/xlink" content-type="dwc:verbatimCoordinates" xlink:type="simple"><named-content content-type="geo-json" specific-use="{&#34;type&#34;:&#34;Point&#34;,&#34;coordinates&#34;:[67.620000,34.640000]}" id="NCID0EEUAE" xlink:type="simple">34.64N, 67.62E</named-content></named-content>]; Hindu Kush, 06.viii.68, 2290 m, leg. M. Tong (1☿) (<named-content xmlns:xlink="http://www.w3.org/1999/xlink" content-type="dwc:institutional_code" xlink:type="simple">NHMUK</named-content>) [sampling site not possible to locate, given that the Hindu Kush is – 800 km long]; Hindu Kush, nr Kamdesh confluence of R. Suingal and R. Shkurigal, viii.1977, 11000 ft., P.H. Ryley, <named-content xmlns:xlink="http://www.w3.org/1999/xlink" content-type="dwc:verbatimCoordinates" xlink:type="simple"><named-content content-type="geo-json" specific-use="{&#34;type&#34;:&#34;Point&#34;,&#34;coordinates&#34;:[71.250000,35.750000]}" id="NCID0ERUAE" xlink:type="simple">35°45'N, 71°15'E</named-content></named-content> (1♀) (<named-content xmlns:xlink="http://www.w3.org/1999/xlink" content-type="dwc:institutional_code" xlink:type="simple">NHMUK</named-content>) [17]; Tarest Mts., 01.ix.67, 3250 m, leg. D.K. Mardon (1☿); Z-Afghanistan, Koh-i-Baba, S-Seite, Shah-tu-Pass, 17–19.vii.1966, 3000 m, leg. G. Ebert (1♀, 2☿☿, 5♂♂) (<abbrev xmlns:xlink="http://www.w3.org/1999/xlink" xlink:title="University of Mons" xlink:type="simple">UMONS</abbrev>) [reference coordinates of the Koh-i-Baba <named-content xmlns:xlink="http://www.w3.org/1999/xlink" content-type="dwc:verbatimCoordinates" xlink:type="simple"><named-content content-type="geo-json" specific-use="{&#34;type&#34;:&#34;Point&#34;,&#34;coordinates&#34;:[67.620000,34.640000]}" id="NCID0E5UAE" xlink:type="simple">34.64N, 67.62E</named-content></named-content>].</p><table-wrap id="T2" position="float" orientation="portrait"><label>Table 2.</label><caption><p>Species examined as part of the present study (✓ = taxon examined in the present study; X = taxon reported in Afghanistan but not examined).</p></caption><table id="TID0ED1AI" rules="all"><tbody><tr><th rowspan="1" colspan="1">Subgenus(following <xref ref-type="bibr" rid="B44">Williams et al. 2008</xref>)</th><th rowspan="1" colspan="1">Taxon (according to the latest revisions of <xref ref-type="bibr" rid="B35">Tkalců 1968</xref>, <xref ref-type="bibr" rid="B49">Williams et al. 2016</xref>, and the present work)</th><th rowspan="1" colspan="1">Taxonomic status according to the types examined by PH Williams (<ext-link xmlns:xlink="http://www.w3.org/1999/xlink" xlink:type="simple" ext-link-type="uri" xlink:href="https://www.nhm.ac.uk/research-curation/research/projects/bombus/">https://www.nhm.ac.uk/research-curation/research/projects/bombus/</ext-link>)</th><th rowspan="1" colspan="1">Present study</th></tr><tr><td rowspan="4" colspan="1">
                        <italic><tp:taxon-name>
                            <tp:taxon-name-part taxon-name-part-type="genus" reg="Mendacibombus">Mendacibombus</tp:taxon-name-part>
                          </tp:taxon-name></italic>
                      </td><td rowspan="1" colspan="1">
                        <italic><tp:taxon-name>
                            <tp:taxon-name-part taxon-name-part-type="genus" reg="Bombus"/>
                            <tp:taxon-name-part taxon-name-part-type="species" reg="afghanus">afghanus</tp:taxon-name-part>
                          </tp:taxon-name></italic>
                      </td><td rowspan="1" colspan="1">Junior synonym of <italic><tp:taxon-name><tp:taxon-name-part taxon-name-part-type="genus" reg="Bombus">B.</tp:taxon-name-part> <tp:taxon-name-part taxon-name-part-type="species" reg="marussinus">marussinus</tp:taxon-name-part></tp:taxon-name></italic></td><td rowspan="1" colspan="1"/></tr><tr><td rowspan="1" colspan="1">
                        <italic><tp:taxon-name>
                            <tp:taxon-name-part taxon-name-part-type="genus" reg="Bombus"/>
                            <tp:taxon-name-part taxon-name-part-type="species" reg="makarjini">makarjini</tp:taxon-name-part>
                          </tp:taxon-name></italic>
                      </td><td rowspan="1" colspan="1">Valid</td><td rowspan="1" colspan="1">✓</td></tr><tr><td rowspan="1" colspan="1">
                        <italic><tp:taxon-name>
                            <tp:taxon-name-part taxon-name-part-type="genus" reg="Bombus"/>
                            <tp:taxon-name-part taxon-name-part-type="species" reg="marussinus">marussinus</tp:taxon-name-part>
                          </tp:taxon-name></italic>
                      </td><td rowspan="1" colspan="1">Valid</td><td rowspan="1" colspan="1">✓</td></tr><tr><td rowspan="1" colspan="1">
                        <italic><tp:taxon-name>
                            <tp:taxon-name-part taxon-name-part-type="genus" reg="Bombus"/>
                            <tp:taxon-name-part taxon-name-part-type="species" reg="turkestanicus">turkestanicus</tp:taxon-name-part>
                          </tp:taxon-name></italic>
                      </td><td rowspan="1" colspan="1">Valid</td><td rowspan="1" colspan="1">✓</td></tr><tr><td rowspan="2" colspan="1">
                        <italic><tp:taxon-name>
                            <tp:taxon-name-part taxon-name-part-type="genus" reg="Subterraneobombus">Subterraneobombus</tp:taxon-name-part>
                          </tp:taxon-name></italic>
                      </td><td rowspan="1" colspan="1">
                        <italic><tp:taxon-name>
                            <tp:taxon-name-part taxon-name-part-type="genus" reg="Bombus"/>
                            <tp:taxon-name-part taxon-name-part-type="species" reg="melanurus">melanurus</tp:taxon-name-part>
                          </tp:taxon-name></italic>
                      </td><td rowspan="1" colspan="1">Valid</td><td rowspan="1" colspan="1">✓</td></tr><tr><td rowspan="1" colspan="1">
                        <italic>subdistinctus</italic>
                      </td><td rowspan="1" colspan="1">Junior synonym of <italic><tp:taxon-name><tp:taxon-name-part taxon-name-part-type="genus" reg="Bombus">B.</tp:taxon-name-part> <tp:taxon-name-part taxon-name-part-type="species" reg="melanurus">melanurus</tp:taxon-name-part></tp:taxon-name></italic></td><td rowspan="1" colspan="1"/></tr><tr><td rowspan="3" colspan="1">
                        <italic><tp:taxon-name>
                            <tp:taxon-name-part taxon-name-part-type="genus" reg="Psithyrus">Psithyrus</tp:taxon-name-part>
                          </tp:taxon-name></italic>
                      </td><td rowspan="1" colspan="1">
                        <italic><tp:taxon-name>
                            <tp:taxon-name-part taxon-name-part-type="genus" reg="Bombus"/>
                            <tp:taxon-name-part taxon-name-part-type="species" reg="branickii">branickii</tp:taxon-name-part>
                          </tp:taxon-name></italic>
                      </td><td rowspan="1" colspan="1">Valid</td><td rowspan="1" colspan="1">✓</td></tr><tr><td rowspan="1" colspan="1">
                        <italic><tp:taxon-name>
                            <tp:taxon-name-part taxon-name-part-type="genus" reg="Bombus"/>
                            <tp:taxon-name-part taxon-name-part-type="species" reg="ferganicus">ferganicus</tp:taxon-name-part>
                          </tp:taxon-name></italic>
                      </td><td rowspan="1" colspan="1">Valid</td><td rowspan="1" colspan="1">✓</td></tr><tr><td rowspan="1" colspan="1">
                        <italic><tp:taxon-name>
                            <tp:taxon-name-part taxon-name-part-type="genus" reg="Bombus"/>
                            <tp:taxon-name-part taxon-name-part-type="species" reg="morawitzianus">morawitzianus</tp:taxon-name-part>
                          </tp:taxon-name></italic>
                      </td><td rowspan="1" colspan="1">Valid</td><td rowspan="1" colspan="1">X</td></tr><tr><td rowspan="3" colspan="1">
                        <italic><tp:taxon-name>
                            <tp:taxon-name-part taxon-name-part-type="genus" reg="Pyrobombus">Pyrobombus</tp:taxon-name-part>
                          </tp:taxon-name></italic>
                      </td><td rowspan="1" colspan="1">
                        <italic><tp:taxon-name>
                            <tp:taxon-name-part taxon-name-part-type="genus" reg="Bombus"/>
                            <tp:taxon-name-part taxon-name-part-type="species" reg="biroi">biroi</tp:taxon-name-part>
                          </tp:taxon-name></italic>
                      </td><td rowspan="1" colspan="1">Valid</td><td rowspan="1" colspan="1">✓</td></tr><tr><td rowspan="1" colspan="1">
                        <italic><tp:taxon-name>
                            <tp:taxon-name-part taxon-name-part-type="genus" reg="Bombus"/>
                            <tp:taxon-name-part taxon-name-part-type="species" reg="kotzschi">kotzschi</tp:taxon-name-part>
                          </tp:taxon-name></italic>
                      </td><td rowspan="1" colspan="1">Valid</td><td rowspan="1" colspan="1">✓</td></tr><tr><td rowspan="1" colspan="1">
                        <italic><tp:taxon-name>
                            <tp:taxon-name-part taxon-name-part-type="genus" reg="Bombus"/>
                            <tp:taxon-name-part taxon-name-part-type="species" reg="subtypicus">subtypicus</tp:taxon-name-part>
                          </tp:taxon-name></italic>
                      </td><td rowspan="1" colspan="1">Valid</td><td rowspan="1" colspan="1">✓</td></tr><tr><td rowspan="3" colspan="1">
                        <italic><tp:taxon-name>
                            <tp:taxon-name-part taxon-name-part-type="genus" reg="Bombus">Bombus</tp:taxon-name-part>
                          </tp:taxon-name></italic>
                        <italic>s. str.</italic>
                      </td><td rowspan="1" colspan="1">
                        <italic><tp:taxon-name>
                            <tp:taxon-name-part taxon-name-part-type="genus" reg="Bombus"/>
                            <tp:taxon-name-part taxon-name-part-type="species" reg="lucorum">lucorum</tp:taxon-name-part>
                          </tp:taxon-name><tp:taxon-name>
                            <tp:taxon-name-part taxon-name-part-type="genus" reg="Bombus"/>
                            <tp:taxon-name-part taxon-name-part-type="species" reg="jacobsoni">jacobsoni</tp:taxon-name-part>
                          </tp:taxon-name></italic>
                      </td><td rowspan="1" colspan="1">
                        <italic><tp:taxon-name><tp:taxon-name-part taxon-name-part-type="genus" reg="Bombus">B</tp:taxon-name-part> <tp:taxon-name-part taxon-name-part-type="species" reg="jacobsoni">jacobsoni</tp:taxon-name-part></tp:taxon-name></italic>
                      </td><td rowspan="1" colspan="1">X</td></tr><tr><td rowspan="1" colspan="1">
                        <italic><tp:taxon-name>
                            <tp:taxon-name-part taxon-name-part-type="genus" reg="Bombus"/>
                            <tp:taxon-name-part taxon-name-part-type="species" reg="tunicatus">tunicatus</tp:taxon-name-part>
                          </tp:taxon-name></italic>
                      </td><td rowspan="1" colspan="1">Valid</td><td rowspan="1" colspan="1">✓</td></tr><tr><td rowspan="1" colspan="1">
                        <tp:taxon-name><tp:taxon-name-part taxon-name-part-type="genus" reg="Bombus"/><tp:taxon-name-part taxon-name-part-type="uncertainty-rank">aff.</tp:taxon-name-part> <tp:taxon-name-part taxon-name-part-type="species" reg="longipennis">longipennis</tp:taxon-name-part></tp:taxon-name>
                      </td><td rowspan="1" colspan="1">Uncertain taxonomic status</td><td rowspan="1" colspan="1">✓</td></tr><tr><td rowspan="3" colspan="1">
                        <italic><tp:taxon-name>
                            <tp:taxon-name-part taxon-name-part-type="genus" reg="Melanobombus">Melanobombus</tp:taxon-name-part>
                          </tp:taxon-name></italic>
                      </td><td rowspan="1" colspan="1">
                        <italic><tp:taxon-name>
                            <tp:taxon-name-part taxon-name-part-type="genus" reg="Bombus"/>
                            <tp:taxon-name-part taxon-name-part-type="species" reg="keriensis">keriensis</tp:taxon-name-part>
                          </tp:taxon-name></italic>
                      </td><td rowspan="1" colspan="1">Valid</td><td rowspan="1" colspan="1">✓</td></tr><tr><td rowspan="1" colspan="1">
                        <italic><tp:taxon-name>
                            <tp:taxon-name-part taxon-name-part-type="genus" reg="Bombus"/>
                            <tp:taxon-name-part taxon-name-part-type="species" reg="incertoides">incertoides</tp:taxon-name-part>
                          </tp:taxon-name></italic>
                      </td><td rowspan="1" colspan="1">Valid</td><td rowspan="1" colspan="1">X</td></tr><tr><td rowspan="1" colspan="1">
                        <italic><tp:taxon-name>
                            <tp:taxon-name-part taxon-name-part-type="genus" reg="Bombus"/>
                            <tp:taxon-name-part taxon-name-part-type="species" reg="semenovianus">semenovianus</tp:taxon-name-part>
                          </tp:taxon-name></italic>
                      </td><td rowspan="1" colspan="1">Valid</td><td rowspan="1" colspan="1">✓</td></tr><tr><td rowspan="5" colspan="1">
                        <italic><tp:taxon-name>
                            <tp:taxon-name-part taxon-name-part-type="genus" reg="Sibiricobombus">Sibiricobombus</tp:taxon-name-part>
                          </tp:taxon-name></italic>
                      </td><td rowspan="1" colspan="1">
                        <italic><tp:taxon-name>
                            <tp:taxon-name-part taxon-name-part-type="genus" reg="Bombus"/>
                            <tp:taxon-name-part taxon-name-part-type="species" reg="asiaticus">asiaticus</tp:taxon-name-part>
                          </tp:taxon-name></italic>
                      </td><td rowspan="3" colspan="1">Referred to here as the accepted taxon <italic><tp:taxon-name><tp:taxon-name-part taxon-name-part-type="genus" reg="Bombus">B.</tp:taxon-name-part> <tp:taxon-name-part taxon-name-part-type="species" reg="asiaticus">asiaticus</tp:taxon-name-part></tp:taxon-name></italic><italic>s. l.</italic></td><td rowspan="3" colspan="1">✓</td></tr><tr><td rowspan="1" colspan="1">
                        <italic><tp:taxon-name>
                            <tp:taxon-name-part taxon-name-part-type="genus" reg="Bombus"/>
                            <tp:taxon-name-part taxon-name-part-type="subspecies" reg="miniatocaudatus">miniatocaudatus</tp:taxon-name-part>
                          </tp:taxon-name></italic>
                      </td></tr><tr><td rowspan="1" colspan="1">
                        <italic><tp:taxon-name>
                            <tp:taxon-name-part taxon-name-part-type="genus" reg="Bombus"/>
                            <tp:taxon-name-part taxon-name-part-type="species" reg="longiceps">longiceps</tp:taxon-name-part>
                          </tp:taxon-name></italic>
                      </td></tr><tr><td rowspan="1" colspan="1">
                        <italic><tp:taxon-name>
                            <tp:taxon-name-part taxon-name-part-type="genus" reg="Bombus"/>
                            <tp:taxon-name-part taxon-name-part-type="species" reg="morawitzi">morawitzi</tp:taxon-name-part>
                          </tp:taxon-name></italic>
                      </td><td rowspan="1" colspan="1">Valid</td><td rowspan="1" colspan="1">✓</td></tr><tr><td rowspan="1" colspan="1"><italic><tp:taxon-name><tp:taxon-name-part taxon-name-part-type="genus" reg="Bombus"/><tp:taxon-name-part taxon-name-part-type="subspecies" reg="obtusus">obtusus</tp:taxon-name-part></tp:taxon-name></italic> (sspp. <italic><tp:taxon-name><tp:taxon-name-part taxon-name-part-type="genus" reg="Bombus"/><tp:taxon-name-part taxon-name-part-type="subspecies" reg="badakshanensis">badakshanensis</tp:taxon-name-part></tp:taxon-name></italic> and <italic><tp:taxon-name><tp:taxon-name-part taxon-name-part-type="genus" reg="Bombus"/><tp:taxon-name-part taxon-name-part-type="species" reg="obtusus">obtusus</tp:taxon-name-part></tp:taxon-name></italic>)</td><td rowspan="1" colspan="1">Valid</td><td rowspan="1" colspan="1">✓</td></tr><tr><td rowspan="1" colspan="1">
                        <italic><tp:taxon-name>
                            <tp:taxon-name-part taxon-name-part-type="genus" reg="Cullumanobombus">Cullumanobombus</tp:taxon-name-part>
                          </tp:taxon-name></italic>
                      </td><td rowspan="1" colspan="1">
                        <italic><tp:taxon-name>
                            <tp:taxon-name-part taxon-name-part-type="genus" reg="Bombus"/>
                            <tp:taxon-name-part taxon-name-part-type="subspecies" reg="cullumanus serrisquama">cullumanus serrisquama</tp:taxon-name-part>
                          </tp:taxon-name></italic>
                      </td><td rowspan="1" colspan="1">Valid</td><td rowspan="1" colspan="1">✓</td></tr></tbody></table></table-wrap></tp:treatment-sec><tp:treatment-sec sec-type="distribution" id="SECID0E3KAG"><title>Global distribution.</title><p>Palaearctic and Oriental regions.</p><fig id="F2" position="float" orientation="portrait"><object-id xmlns:xlink="http://www.w3.org/1999/xlink" content-type="doi" xlink:type="simple">10.3897/zookeys.973.54796.figure2</object-id><object-id xmlns:xlink="http://www.w3.org/1999/xlink" content-type="arpha" xlink:type="simple">B1BD82CC-C26F-53AC-BD51-27B1F074EAEC</object-id><label>Figure 2.</label><caption><p>Some of the Afghan bumblebee taxa examined as part of this study. <bold>A</bold><tp:taxon-name><tp:taxon-name-part taxon-name-part-type="genus" reg="Bombus">Bombus</tp:taxon-name-part> (<tp:taxon-name-part taxon-name-part-type="subgenus" reg="Subterraneobombus">Subterraneobombus</tp:taxon-name-part>) <tp:taxon-name-part taxon-name-part-type="species" reg="melanurus">melanurus</tp:taxon-name-part></tp:taxon-name><bold>B</bold><tp:taxon-name><tp:taxon-name-part taxon-name-part-type="genus" reg="Bombus">B.</tp:taxon-name-part> (<tp:taxon-name-part taxon-name-part-type="subgenus" reg="Sibiricobombus">Sibiricobombus</tp:taxon-name-part>) <tp:taxon-name-part taxon-name-part-type="species" reg="morawitzi">morawitzi</tp:taxon-name-part></tp:taxon-name><bold>C</bold><tp:taxon-name><tp:taxon-name-part taxon-name-part-type="genus" reg="Bombus">B.</tp:taxon-name-part> (<tp:taxon-name-part taxon-name-part-type="subgenus" reg="Melanobombus">Melanobombus</tp:taxon-name-part>) <tp:taxon-name-part taxon-name-part-type="species" reg="semenovianus">semenovianus</tp:taxon-name-part></tp:taxon-name><bold>D</bold><tp:taxon-name><tp:taxon-name-part taxon-name-part-type="genus" reg="Bombus">B.</tp:taxon-name-part> (<tp:taxon-name-part taxon-name-part-type="subgenus" reg="Melanobombus">Melanobombus</tp:taxon-name-part>) <tp:taxon-name-part taxon-name-part-type="species" reg="keriensis">keriensis</tp:taxon-name-part></tp:taxon-name><italic>s. s.</italic><bold>E</bold><tp:taxon-name><tp:taxon-name-part taxon-name-part-type="genus" reg="Bombus">B.</tp:taxon-name-part> (<tp:taxon-name-part taxon-name-part-type="subgenus" reg="Sibiricobombus">Sibiricobombus</tp:taxon-name-part>) <tp:taxon-name-part taxon-name-part-type="species" reg="obtusus">obtusus</tp:taxon-name-part></tp:taxon-name><bold>F</bold><tp:taxon-name><tp:taxon-name-part taxon-name-part-type="genus" reg="Bombus">B.</tp:taxon-name-part> (<tp:taxon-name-part taxon-name-part-type="subgenus" reg="Sibiricobombus">Sibiricobombus</tp:taxon-name-part>) <tp:taxon-name-part taxon-name-part-type="species" reg="asiaticus">asiaticus</tp:taxon-name-part></tp:taxon-name>. Photograph credits P. Rasmont.</p></caption><graphic xmlns:xlink="http://www.w3.org/1999/xlink" xlink:href="zookeys-973-069-g002.jpg" position="float" orientation="portrait" xlink:type="simple" id="oo_459397.jpg"><uri content-type="original_file" xlink:type="simple">https://binary.pensoft.net/fig/459397</uri></graphic></fig></tp:treatment-sec><ref-list><ref id="B29"><mixed-citation xmlns:xlink="http://www.w3.org/1999/xlink" xlink:type="simple"><person-group><name name-style="western"><surname>Reinig</surname><given-names>WF</given-names></name></person-group> (<year>1940</year>) Beitrage zur Kenntnis der Hummelfauna von Afghanistan. (Hym., Apid.). (Ergebnisse dcr Reise von H. und E. Kotzsch in den Hindukusch im Jahre 1936) Deutsche éntomologische Zeitschrift,1940: 224–235. <ext-link xlink:type="simple" ext-link-type="doi" xlink:href="10.1002/mmnd.48019390109">https://doi.org/10.1002/mmnd.48019390109</ext-link></mixed-citation></ref><ref id="B30"><mixed-citation xmlns:xlink="http://www.w3.org/1999/xlink" xlink:type="simple"><person-group><name name-style="western"><surname>Richards</surname><given-names>OW</given-names></name></person-group> (<year>1951</year>) <article-title>The 3<sup>rd</sup> Danish expedition to Central Asia. Zoological results 5. <tp:taxon-name><tp:taxon-name-part taxon-name-part-type="family">Bombidae</tp:taxon-name-part></tp:taxon-name> (<tp:taxon-name><tp:taxon-name-part taxon-name-part-type="class">Insecta</tp:taxon-name-part></tp:taxon-name>) from Afghanistan.</article-title><source>Videnskabelige Meddelelser fra Dansk naturhistorisk Forening i Kjøbenhavn</source><volume>113</volume>: <fpage>191</fpage>–<lpage>199</lpage>.</mixed-citation></ref><ref id="B35"><mixed-citation xmlns:xlink="http://www.w3.org/1999/xlink" xlink:type="simple"><person-group><name name-style="western"><surname>Tkalců</surname><given-names>B</given-names></name></person-group> (<year>1968</year>) <article-title>Beiträge zur Kenntnis der Fauna Afghanistans (Sammelergebnisse von O. Jakes 1963 – 64, D. Povolny 1965, D. Povolny and Fr. Tenora 1966, J. Simek 1965 – 66, D. Povolny. J. Geisler, Z. Sebek and Fr, Tenura 1967). <tp:taxon-name><tp:taxon-name-part taxon-name-part-type="subfamily">Bombinae</tp:taxon-name-part></tp:taxon-name>, <tp:taxon-name><tp:taxon-name-part taxon-name-part-type="superfamily">Apoidea</tp:taxon-name-part></tp:taxon-name>, Hym.</article-title><source>Casopis Moravskěho Musea</source><volume>53</volume>: <fpage>189</fpage>–<lpage>210</lpage>.</mixed-citation></ref><ref id="B44"><mixed-citation xmlns:xlink="http://www.w3.org/1999/xlink" xlink:type="simple"><person-group><name name-style="western"><surname>Williams</surname><given-names>PH</given-names></name><name name-style="western"><surname>Cameron</surname><given-names>SA</given-names></name><name name-style="western"><surname>Hines</surname><given-names>HM</given-names></name><name name-style="western"><surname>Cederberg</surname><given-names>B</given-names></name><name name-style="western"><surname>Rasmont</surname><given-names>P</given-names></name></person-group> (<year>2008</year>) <article-title>A simplified subgeneric classification of the bumblebees (genus <italic><tp:taxon-name><tp:taxon-name-part taxon-name-part-type="genus">Bombus</tp:taxon-name-part></tp:taxon-name></italic>).</article-title><source>Apidologie</source><volume>39</volume>: <fpage>46</fpage>–<lpage>74</lpage>. <ext-link xlink:type="simple" ext-link-type="doi" xlink:href="10.1051/apido:2007052">https://doi.org/10.1051/apido:2007052</ext-link></mixed-citation></ref><ref id="B49"><mixed-citation xmlns:xlink="http://www.w3.org/1999/xlink" xlink:type="simple"><person-group><name name-style="western"><surname>Williams</surname><given-names>PH</given-names></name><name name-style="western"><surname>Huang</surname><given-names>J</given-names></name><name name-style="western"><surname>Rasmont</surname><given-names>P</given-names></name><name name-style="western"><surname>An</surname><given-names>J</given-names></name></person-group> (<year>2016</year>) <article-title>Early-diverging bumblebees from across the roof of the world: the high-mountain subgenus <tp:taxon-name><tp:taxon-name-part taxon-name-part-type="subgenus">Mendacibombus</tp:taxon-name-part></tp:taxon-name> revised from species’ gene coalescents and morphology (<tp:taxon-name><tp:taxon-name-part taxon-name-part-type="order">Hymenoptera</tp:taxon-name-part></tp:taxon-name>, <tp:taxon-name><tp:taxon-name-part taxon-name-part-type="family">Apidae</tp:taxon-name-part></tp:taxon-name>).</article-title><source>Zootaxa</source><volume>4204</volume>(<issue>1</issue>): <fpage>1</fpage>–<lpage>72</lpage>. <ext-link xlink:type="simple" ext-link-type="doi" xlink:href="10.11646/zootaxa.4204.1.1">https://doi.org/10.11646/zootaxa.4204.1.1</ext-link></mixed-citation></ref></ref-list></tp:taxon-treatment>
