# Supplementary material for: Contribution to the knowledge of the bumblebee fauna of Afghanistan (Hymenoptera, Apidae, Bombus Latreille)
Source: Zookeys. 2020 Oct 5;973:69–87. doi: 10.3897/zookeys.973.54796 (PMC7550395; doi:10.3897/zookeys.973.54796)
Supplement: XML Treatment for Bombus (Pyrobombus) biroi [file zookeys.973.54796-treatment7.xml]

<!DOCTYPE tp:taxon-treatment
  PUBLIC "-//TaxonX//DTD Taxonomic Treatment Publishing DTD v0 20100105//EN" "tax-treatment-NSO.dtd">
<tp:taxon-treatment xmlns:tp="http://www.plazi.org/taxpub"><tp:treatment-meta><kwd-group><label>Taxon classification</label><kwd><named-content xmlns:xlink="http://www.w3.org/1999/xlink" content-type="kingdom">Animalia</named-content></kwd><kwd><named-content xmlns:xlink="http://www.w3.org/1999/xlink" content-type="order">Hymenoptera</named-content></kwd><kwd><named-content xmlns:xlink="http://www.w3.org/1999/xlink" content-type="family">Apidae</named-content></kwd></kwd-group><mixed-citation publication-type="journal"><person-group><name><surname>Ghisbain</surname><given-names>Guillaume</given-names></name><name><surname>Williams</surname><given-names>Paul H.</given-names></name><name><surname>Michez</surname><given-names>Denis</given-names></name><name><surname>Branstetter</surname><given-names>Michael G.</given-names></name><name><surname>Rasmont</surname><given-names>Pierre</given-names></name></person-group><article-title>Contribution to the knowledge of the bumblebee fauna of Afghanistan (<tp:taxon-name><tp:taxon-name-part taxon-name-part-type="order">Hymenoptera</tp:taxon-name-part></tp:taxon-name>, <tp:taxon-name><tp:taxon-name-part taxon-name-part-type="family">Apidae</tp:taxon-name-part></tp:taxon-name>, <italic><tp:taxon-name><tp:taxon-name-part taxon-name-part-type="genus" reg="Bombus">Bombus</tp:taxon-name-part></tp:taxon-name></italic> Latreille)</article-title><source>Zookeys</source><day>05</day><month>10</month><year>2020</year><volume>973</volume><fpage>69</fpage><lpage>87</lpage><pub-id pub-id-type="doi">10.3897/zookeys.973.54796</pub-id></mixed-citation></tp:treatment-meta><tp:nomenclature><tp:taxon-name><object-id xmlns:xlink="http://www.w3.org/1999/xlink" content-type="arpha" xlink:type="simple">51ABE20E-EBC5-5FA9-BBE5-AAAE8302D508</object-id>
                <tp:taxon-name-part taxon-name-part-type="genus" reg="Bombus">Bombus</tp:taxon-name-part> (<tp:taxon-name-part taxon-name-part-type="subgenus" reg="Pyrobombus">Pyrobombus</tp:taxon-name-part>) <tp:taxon-name-part taxon-name-part-type="species" reg="biroi">biroi</tp:taxon-name-part></tp:taxon-name><tp:taxon-authority>Vogt, 1911</tp:taxon-authority></tp:nomenclature><tp:treatment-sec sec-type="Published data" id="SECID0EAVAG"><title>Published data.</title><p><xref ref-type="bibr" rid="B29">Reinig 1940</xref>; <xref ref-type="bibr" rid="B35">Tkalců 1968</xref>.</p></tp:treatment-sec><tp:treatment-sec sec-type="material" id="SECID0EOVAG"><title>Material examined.</title><p>Grosser Pamir, Issiktal, Quellflur in Artemisia-Chenopodiensteppe, 23.viii.75, 3500 m, leg. H. Huss, <named-content xmlns:xlink="http://www.w3.org/1999/xlink" content-type="dwc:verbatimCoordinates" xlink:type="simple"><named-content content-type="geo-json" specific-use="{&#34;type&#34;:&#34;Point&#34;,&#34;coordinates&#34;:[73.333333,37.033333]}" id="NCID0EXVAG" xlink:type="simple">37°02'N, 73°20'E</named-content></named-content> (1☿) (<abbrev xmlns:xlink="http://www.w3.org/1999/xlink" xlink:title="University of Mons" xlink:type="simple">UMONS</abbrev>) [13]; Shiva-See, 05.viii.71, 3100 m, D. Müting (1☿) (<named-content xmlns:xlink="http://www.w3.org/1999/xlink" content-type="dwc:institutional_code" xlink:type="simple">NHMUK</named-content>) [10].</p></tp:treatment-sec><tp:treatment-sec sec-type="distribution" id="SECID0EBWAG"><title>Global distribution.</title><p>Palaearctic and Oriental regions.</p></tp:treatment-sec><ref-list><ref id="B29"><mixed-citation xmlns:xlink="http://www.w3.org/1999/xlink" xlink:type="simple"><person-group><name name-style="western"><surname>Reinig</surname><given-names>WF</given-names></name></person-group> (<year>1940</year>) Beitrage zur Kenntnis der Hummelfauna von Afghanistan. (Hym., Apid.). (Ergebnisse dcr Reise von H. und E. Kotzsch in den Hindukusch im Jahre 1936) Deutsche éntomologische Zeitschrift,1940: 224–235. <ext-link xlink:type="simple" ext-link-type="doi" xlink:href="10.1002/mmnd.48019390109">https://doi.org/10.1002/mmnd.48019390109</ext-link></mixed-citation></ref><ref id="B35"><mixed-citation xmlns:xlink="http://www.w3.org/1999/xlink" xlink:type="simple"><person-group><name name-style="western"><surname>Tkalců</surname><given-names>B</given-names></name></person-group> (<year>1968</year>) <article-title>Beiträge zur Kenntnis der Fauna Afghanistans (Sammelergebnisse von O. Jakes 1963 – 64, D. Povolny 1965, D. Povolny and Fr. Tenora 1966, J. Simek 1965 – 66, D. Povolny. J. Geisler, Z. Sebek and Fr, Tenura 1967). <tp:taxon-name><tp:taxon-name-part taxon-name-part-type="subfamily">Bombinae</tp:taxon-name-part></tp:taxon-name>, <tp:taxon-name><tp:taxon-name-part taxon-name-part-type="superfamily">Apoidea</tp:taxon-name-part></tp:taxon-name>, Hym.</article-title><source>Casopis Moravskěho Musea</source><volume>53</volume>: <fpage>189</fpage>–<lpage>210</lpage>.</mixed-citation></ref></ref-list></tp:taxon-treatment>
