# Supplementary material for: Contribution to the knowledge of the bumblebee fauna of Afghanistan (Hymenoptera, Apidae, Bombus Latreille)
Source: Zookeys. 2020 Oct 5;973:69–87. doi: 10.3897/zookeys.973.54796 (PMC7550395; doi:10.3897/zookeys.973.54796)
Supplement: XML Treatment for Bombus (Pyrobombus) subtypicus [file zookeys.973.54796-treatment9.xml]

<!DOCTYPE tp:taxon-treatment
  PUBLIC "-//TaxonX//DTD Taxonomic Treatment Publishing DTD v0 20100105//EN" "tax-treatment-NSO.dtd">
<tp:taxon-treatment xmlns:tp="http://www.plazi.org/taxpub"><tp:treatment-meta><kwd-group><label>Taxon classification</label><kwd><named-content xmlns:xlink="http://www.w3.org/1999/xlink" content-type="kingdom">Animalia</named-content></kwd><kwd><named-content xmlns:xlink="http://www.w3.org/1999/xlink" content-type="order">Hymenoptera</named-content></kwd><kwd><named-content xmlns:xlink="http://www.w3.org/1999/xlink" content-type="family">Apidae</named-content></kwd></kwd-group><mixed-citation publication-type="journal"><person-group><name><surname>Ghisbain</surname><given-names>Guillaume</given-names></name><name><surname>Williams</surname><given-names>Paul H.</given-names></name><name><surname>Michez</surname><given-names>Denis</given-names></name><name><surname>Branstetter</surname><given-names>Michael G.</given-names></name><name><surname>Rasmont</surname><given-names>Pierre</given-names></name></person-group><article-title>Contribution to the knowledge of the bumblebee fauna of Afghanistan (<tp:taxon-name><tp:taxon-name-part taxon-name-part-type="order">Hymenoptera</tp:taxon-name-part></tp:taxon-name>, <tp:taxon-name><tp:taxon-name-part taxon-name-part-type="family">Apidae</tp:taxon-name-part></tp:taxon-name>, <italic><tp:taxon-name><tp:taxon-name-part taxon-name-part-type="genus" reg="Bombus">Bombus</tp:taxon-name-part></tp:taxon-name></italic> Latreille)</article-title><source>Zookeys</source><day>05</day><month>10</month><year>2020</year><volume>973</volume><fpage>69</fpage><lpage>87</lpage><pub-id pub-id-type="doi">10.3897/zookeys.973.54796</pub-id></mixed-citation></tp:treatment-meta><tp:nomenclature><tp:taxon-name><object-id xmlns:xlink="http://www.w3.org/1999/xlink" content-type="arpha" xlink:type="simple">3BBD9D17-ED05-5B23-9BF4-86346B7A32AB</object-id>
                <tp:taxon-name-part taxon-name-part-type="genus" reg="Bombus">Bombus</tp:taxon-name-part> (<tp:taxon-name-part taxon-name-part-type="subgenus" reg="Pyrobombus">Pyrobombus</tp:taxon-name-part>) <tp:taxon-name-part taxon-name-part-type="species" reg="subtypicus">subtypicus</tp:taxon-name-part></tp:taxon-name><tp:taxon-authority>(Skorikov, 1914)</tp:taxon-authority></tp:nomenclature><tp:treatment-sec sec-type="Published data" id="SECID0E3ZAG"><title>Published data.</title><p><xref ref-type="bibr" rid="B35">Tkalců 1968</xref>.</p></tp:treatment-sec><tp:treatment-sec sec-type="material" id="SECID0EG1AG"><title>Material examined.</title><p>3. Danske Exp. Til Centralasien, [manuscript: St.108], ST. [manuscript] Ghilzai, 05.viii.48 (2♂♂), 11.viii.48 in Surfa? (1♂), N. Haarlov (<named-content xmlns:xlink="http://www.w3.org/1999/xlink" content-type="dwc:institutional_code" xlink:type="simple">NHMUK</named-content>) [?]; Ahmad Diwana (Baba), R. Bashgal Valley, 3.viii.1965, 8500 ft., leg. G.W. Johnstone (2♀, 9☿☿) (<named-content xmlns:xlink="http://www.w3.org/1999/xlink" content-type="dwc:institutional_code" xlink:type="simple">NHMUK</named-content>) [16]; E-Afghanistan, Dar-e-Pandjshir, Kotal-e-tal, 30.vii.73, 3800 m, M. N. Khoram (1♂) (<abbrev xmlns:xlink="http://www.w3.org/1999/xlink" xlink:title="University of Mons" xlink:type="simple">UMONS</abbrev>) [19]; Grosser Pamir, Darrah-e-Istmotsh (nördl. Zweig), südl. Seitental, 05.viii.71, 4200–4400 m, leg. Ebert and Naumann (1♀) (<abbrev xmlns:xlink="http://www.w3.org/1999/xlink" xlink:title="University of Mons" xlink:type="simple">UMONS</abbrev>) [Darya-e Istmotsh: <named-content xmlns:xlink="http://www.w3.org/1999/xlink" content-type="dwc:verbatimCoordinates" xlink:type="simple"><named-content content-type="geo-json" specific-use="{&#34;type&#34;:&#34;Point&#34;,&#34;coordinates&#34;:[72.830000,37.230000]}" id="NCID0EZ1AG" xlink:type="simple">37.23N, 72.83E</named-content></named-content>]; Hindu Kush, 10.viii.68, 9300 ft., leg. M. Tong (3☿☿); Hindu Kush, nr Kamdesh confluence of R. Suingal and R. Shkurigal, viii.1977, 11000 ft., P.H. Ryley, <named-content xmlns:xlink="http://www.w3.org/1999/xlink" content-type="dwc:verbatimCoordinates" xlink:type="simple"><named-content content-type="geo-json" specific-use="{&#34;type&#34;:&#34;Point&#34;,&#34;coordinates&#34;:[71.250000,35.750000]}" id="NCID0EB2AG" xlink:type="simple">35°45'N, 71°15'E</named-content></named-content> (1♂) (<named-content xmlns:xlink="http://www.w3.org/1999/xlink" content-type="dwc:institutional_code" xlink:type="simple">NHMUK</named-content>) [17]; Hindu Kush, Rocky gorge above Lezdi, 17–19.viii.67, 1800–1920 m, leg. D.K. Mardon , <named-content xmlns:xlink="http://www.w3.org/1999/xlink" content-type="dwc:verbatimCoordinates" xlink:type="simple"><named-content content-type="geo-json" specific-use="{&#34;type&#34;:&#34;Point&#34;,&#34;coordinates&#34;:[69.833333,36.333333]}" id="NCID0EO2AG" xlink:type="simple">36°20'N, 69°50'E</named-content></named-content> (1♂, 1♀, 7☿☿) (<named-content xmlns:xlink="http://www.w3.org/1999/xlink" content-type="dwc:institutional_code" xlink:type="simple">NHMUK</named-content>) [8]; Hindu Kush, upper Lezdi valley, 21.viii.67, 2240 m, leg. D.K. Mardon, <named-content xmlns:xlink="http://www.w3.org/1999/xlink" content-type="dwc:verbatimCoordinates" xlink:type="simple"><named-content content-type="geo-json" specific-use="{&#34;type&#34;:&#34;Point&#34;,&#34;coordinates&#34;:[69.833333,36.333333]}" id="NCID0E22AG" xlink:type="simple">36°20'N, 69°50'E</named-content></named-content> (1☿) (<named-content xmlns:xlink="http://www.w3.org/1999/xlink" content-type="dwc:institutional_code" xlink:type="simple">NHMUK</named-content>) [7]; NO-Afghanistan, Badachschan, Bala Kuran, 26.vii.1961, 3200 m, leg. G. Ebert (2☿☿) (<abbrev xmlns:xlink="http://www.w3.org/1999/xlink" xlink:title="University of Mons" xlink:type="simple">UMONS</abbrev>) [11]; O-Afghanistan, Sarobi, 1.viii.61, 1100 m, leg. G. Ebert (1☿) (<abbrev xmlns:xlink="http://www.w3.org/1999/xlink" xlink:title="University of Mons" xlink:type="simple">UMONS</abbrev>) [20]; Peniger, R. Bashgal, 4–5.viii.1965, 9500 ft., leg. G.W. Johnstone (2♀♀, 1☿) (<named-content xmlns:xlink="http://www.w3.org/1999/xlink" content-type="dwc:institutional_code" xlink:type="simple">NHMUK</named-content>) [other name: Landay-Sin River, <named-content xmlns:xlink="http://www.w3.org/1999/xlink" content-type="dwc:verbatimCoordinates" xlink:type="simple"><named-content content-type="geo-json" specific-use="{&#34;type&#34;:&#34;Point&#34;,&#34;coordinates&#34;:[71.330000,35.610000]}" id="NCID0EN3AG" xlink:type="simple">35.61N, 71.33E</named-content></named-content>]; SO-Afghanistan, Safed Koh, S-Seite, Kotkai, 19–23.6.1966, 2350 m (1☿) (<abbrev xmlns:xlink="http://www.w3.org/1999/xlink" xlink:title="University of Mons" xlink:type="simple">UMONS</abbrev>) [21].</p></tp:treatment-sec><tp:treatment-sec sec-type="distribution" id="SECID0ES3AG"><title>Global distribution.</title><p>Palaearctic and Oriental regions.</p></tp:treatment-sec><ref-list><ref id="B35"><mixed-citation xmlns:xlink="http://www.w3.org/1999/xlink" xlink:type="simple"><person-group><name name-style="western"><surname>Tkalců</surname><given-names>B</given-names></name></person-group> (<year>1968</year>) <article-title>Beiträge zur Kenntnis der Fauna Afghanistans (Sammelergebnisse von O. Jakes 1963 – 64, D. Povolny 1965, D. Povolny and Fr. Tenora 1966, J. Simek 1965 – 66, D. Povolny. J. Geisler, Z. Sebek and Fr, Tenura 1967). <tp:taxon-name><tp:taxon-name-part taxon-name-part-type="subfamily">Bombinae</tp:taxon-name-part></tp:taxon-name>, <tp:taxon-name><tp:taxon-name-part taxon-name-part-type="superfamily">Apoidea</tp:taxon-name-part></tp:taxon-name>, Hym.</article-title><source>Casopis Moravskěho Musea</source><volume>53</volume>: <fpage>189</fpage>–<lpage>210</lpage>.</mixed-citation></ref></ref-list></tp:taxon-treatment>
