# Supplementary material for: Contribution to the knowledge of the bumblebee fauna of Afghanistan (Hymenoptera, Apidae, Bombus Latreille)
Source: Zookeys. 2020 Oct 5;973:69–87. doi: 10.3897/zookeys.973.54796 (PMC7550395; doi:10.3897/zookeys.973.54796)
Supplement: Supplementary material 1 — Table S1. Bumblebee records examined in the present study [file zookeys-973-069-s001.xlsx]

## Sheet: Citation
Any use of the present database should explicitely cite in the main manuscript:
Ghisbain G, Williams PH, Michez D, Branstetter GM & Rasmont P (2020). Contribution to the knowledge of the bumblebee fauna of Afghanistan (Hymenoptera, Apidae, Bombus). Zookeys

## Sheet: Database
Reference code	Genus	Subgenus	Species	Caste (Q - queen, W - worker, M - male)	Country	Location (as written on the label)	Date (as written on the label)	Date_Standardized	Altitude (in meters, otherwise Ft., as written on the label)	Altitude_Standardized (meters)	Collector	Latitude_label	Longitude_label	Latitude_DD	Longitude_DD	Lat_Long_source	Putative current site name	Precision (km)	Other pieces of information (e.g. other labels)	Depository	Databasing
AF#156	Bombus	Bombus s. str.	aff. longipennis	M	Afghanistan	Grosser Pamir, Issiktal, Quellflur in Artemisia-Chenoponiensteppe	1975-08-17	1975-08-17	3500	3500	H. Huss	37°02	73°20'	37.0333	73.3333	Darrah-E issik-E Payan Map		10	Second label: Rasmont det. 1984 Bombus s. str. Jacobsoni Skorikov, 1913:610. Third label: Bombus (Bombus) lucorum ? Det. P. H. Williams 2019	UMONS	Ghisbain et al. 2020
AF#157	Bombus	Bombus s. str.	aff. longipennis	W	Afghanistan	Grosser Pamir, Issiktal, Quellflur in Artemisia-Chenoponiensteppe	1975-08-22	1975-08-22	3500	3500	H. Huss	37°02	73°20'	37.0333	73.3333	Darrah-E issik-E Payan Map		10	Second label: Rasmont det. 1984 Bombus s. str. Jacobsoni Skorikov, 1913:610. Third label: Bombus (Bombus) lucorum ? Det. P. H. Williams 2019 2020	UMONS	Ghisbain et al. 2020
AF#158	Bombus	Bombus s. str.	aff. longipennis	W	Afghanistan	Grosser Pamir, Issiktal, Quellflur in Artemisia-Chenoponiensteppe	1975-08-22	1975-08-22	3500	3500	H. Huss	37°02	73°20'	37.0333	73.3333	Darrah-E issik-E Payan Map		10	Second label: Rasmont det. 1984 Bombus s. str. Jacobsoni Skorikov, 1913:610. Third label: Bombus (Bombus) lucorum ? Det. P. H. Williams 2019 2021	UMONS	Ghisbain et al. 2020
AF#159	Bombus	Bombus s. str.	aff. longipennis	W	Afghanistan	Grosser Pamir, Issiktal, Quellflur in Artemisia-Chenoponiensteppe	1975-08-22	1975-08-22	3500	3500	H. Huss	37°02	73°20'	37.0333	73.3333	Darrah-E issik-E Payan Map		10	Second label: Rasmont det. 1984 Bombus s. str. Jacobsoni Skorikov, 1913:610. Third label: Bombus (Bombus) lucorum ? Det. P. H. Williams 2019 2022	UMONS	Ghisbain et al. 2020
AF#160	Bombus	Bombus s. str.	aff. longipennis	W	Afghanistan	Grosser Pamir, Issiktal, Quellflur in Artemisia-Chenoponiensteppe	1975-08-23	1975-08-23	3500	3500	H. Huss	37°02	73°20'	37.0333	73.3333	Darrah-E issik-E Payan Map		10	Second label: Rasmont det. 1984 Bombus s. str. Jacobsoni Skorikov, 1913:610. Third label: Bombus (Bombus) lucorum ? Det. P. H. Williams 2019 2023	UMONS	Ghisbain et al. 2020
AF#161	Bombus	Bombus s. str.	aff. longipennis	W	Afghanistan	Grosser Pamir, Issiktal, Quellflur in Artemisia-Chenoponiensteppe	1975-08-23	1975-08-23	3500	3500	H. Huss	37°02	73°20'	37.0333	73.3333	Darrah-E issik-E Payan Map		10	Second label: Rasmont det. 1984 Bombus s. str. Jacobsoni Skorikov, 1913:610. Third label: Bombus (Bombus) lucorum ? Det. P. H. Williams 2019 2024	UMONS	Ghisbain et al. 2020
Bomjac001	Bombus	Bombus s. str.	aff. longipennis	W	Afghanistan	Grosser Pamir, Issiktal, Quellflur in Artemisia-Chenoponiensteppe	1975-08-23	1975-08-23	3500	3500	H. Huss	37°02	73°20'	37.0333	73.3333	Darrah-E issik-E Payan Map		10	Second label: Rasmont det. 1984 Bombus s. str. Jacobsoni Skorikov, 1913:610.	UMONS	Ghisbain et al. 2020
Bomjac002	Bombus	Bombus s. str.	aff. longipennis	W	Afghanistan	Grosser Pamir, Issiktal, Quellflur in Artemisia-Chenoponiensteppe	1975-08-22	1975-08-22	3500	3500	H. Huss	37°02	73°20'	37.0333	73.3333	Darrah-E issik-E Payan Map		10	Second label: Rasmont det. 1984 Bombus s. str. Jacobsoni Skorikov, 1913:610.	UMONS	Ghisbain et al. 2020
AF#47	Bombus	Sibiricobombus	asiaticus s. l.	Q	Afghanistan	3. Danske Exp. Til Centralasien, [manuscript: St.108], ST. [manuscript] Ghilzai	1948-08-05	1948-08-05			N. Haarlov					GoogleEarth			Second label: Bombus asiaticus Queen Mor. Third label: O.W. Richards Coll. Brit. Mus. 1967-510	NHM (London)	Ghisbain et al. 2020
AF#48	Bombus	Sibiricobombus	asiaticus s. l.	W	Afghanistan	3. Danske Exp. Til Centralasien, [manuscript: St.108], ST. [manuscript] Ghilzai	1948-08-05	1948-08-05			N. Haarlov					GoogleEarth			Second label: Bombus asiaticus Worker Mor. Third label: O.W. Richards Coll. Brit. Mus. 1967-510	NHM (London)	Ghisbain et al. 2020
AF#49	Bombus	Sibiricobombus	asiaticus s. l.	W	Afghanistan	3. Danske Exp. Til Centralasien, [manuscript: St.108], ST. [manuscript] Ghilzai	1948-08-05	1948-08-05			N. Haarlov					GoogleEarth			Second label: Bombus asiaticus Worker Mor. Third label: O.W. Richards Coll. Brit. Mus. 1967-510	NHM (London)	Ghisbain et al. 2020
AF#50	Bombus	Sibiricobombus	asiaticus s. l.	M	Afghanistan	3. Danske Exp. Til Centralasien, [manuscript: St.108], ST. [manuscript] Ghilzai	1948-08-05	1948-08-05			N. Haarlov					GoogleEarth			Second label: Bombus asiaticus Male Mor. Third label: O.W. Richards Coll. Brit. Mus. 1967-510	NHM (London)	Ghisbain et al. 2020
AF#51	Bombus	Sibiricobombus	asiaticus s. l.	M	Afghanistan	3. Danske Exp. Til Centralasien, Puistagoli, ST. [manuscript] 106	1948-08-02	1948-08-02			N. Haarlov								Second label: Bombus asiaticus Male Mor.	NHM (London)	Ghisbain et al. 2020
AF#52	Bombus	Sibiricobombus	asiaticus s. l.	W	Afghanistan	Hindu Kush, Rocky gorge above Lezdi	17-19.viii.67	1967-08-18	1800-1920	1800-1920	D.K. Mardon	36°20’N.	69°50’ E.	36.3333	69.8333	label		1	B.M. 1967-657. Second label: melanurus queen/female	NHM (London)	Ghisbain et al. 2020
AF#53	Bombus	Sibiricobombus	asiaticus s. l.	W	Afghanistan	Hindu Kush, Rocky gorge above Lezdi	17-19.viii.67	1967-08-18	1800-1920	1800-1920	D.K. Mardon	36°20’N.	69°50’ E.	36.3333	69.8333	label		1	B.M. 1967-657	NHM (London)	Ghisbain et al. 2020
AF#54	Bombus	Sibiricobombus	asiaticus s. l.	M	Afghanistan	Hindu Kush, Rocky gorge above Lezdi	17-19.viii.67	1967-08-18	1800-1920	1800-1920	D.K. Mardon	36°20’N.	69°50’ E.	36.3333	69.8333	label		1	B.M. 1967-657	NHM (London)	Ghisbain et al. 2020
AF#55	Bombus	Sibiricobombus	asiaticus s. l.	M	Afghanistan	Hindu Kush, Rocky gorge above Lezdi	17-19.viii.67	1967-08-18	1800-1920	1800-1920	D.K. Mardon	36°20’N.	69°50’ E.	36.3333	69.8333	label		1	B.M. 1967-657	NHM (London)	Ghisbain et al. 2020
AF#56	Bombus	Sibiricobombus	asiaticus s. l.	M	Afghanistan	Hindu Kush, Rocky gorge above Lezdi	17-19.viii.67	1967-08-18	1800-1920	1800-1920	D.K. Mardon	36°20’N.	69°50’ E.	36.3333	69.8333	label		1	B.M. 1967-657. Second label: asiaticus Mor. det. I. H. H. Yarrow. 195?.	NHM (London)	Ghisbain et al. 2020
AF#57	Bombus	Sibiricobombus	asiaticus s. l.	M	Afghanistan	Hindu Kush, upper Lezdi valley	21.viii.67	1967-08-21	2240	2240	D.K. Mardon	36°20’N.	69°50’ E.	36.3333	69.8333	label		1	B.M. 1967-657	NHM (London)	Ghisbain et al. 2020
AF#58	Bombus	Sibiricobombus	asiaticus s. l.	W	Afghanistan	Hindu Kush, Tarest Mts., high valley	29.viii-3.ix.67	1967-09-01	3250	3250	D.K. Mardon	36°20’N.	69°50’ E.	36.3333	69.8333	label		1	B.M. 1967-657	NHM (London)	Ghisbain et al. 2020
AF#59	Bombus	Sibiricobombus	asiaticus s. l.	Q	Afghanistan	Hindu Kush	6/viii/68	1968-08-03	11500 Ft	3500	M. Tong			Impossible to locate, Hindu Kush is 800-km-long					BM. 1969-18, First label: On thistle	NHM (London)	Ghisbain et al. 2020
AF#60	Bombus	Sibiricobombus	asiaticus s. l.	W	Afghanistan	Hindu Kush	3/viii/68	1968-08-03	10500 Ft	3200	M. Tong			Impossible to locate, Hindu Kush is 800-km-long					BM. 1969-18, First label: On thistle	NHM (London)	Ghisbain et al. 2020
AF#61	Bombus	Sibiricobombus	asiaticus s. l.	W	Afghanistan	Hindu Kush	3/viii/68	1968-08-03	10500 Ft	3200	M. Tong			Impossible to locate, Hindu Kush is 800-km-long					BM. 1969-18, First label: On thistle. Third label: Worker Bombus (Sibiricobombus) asiaticus Morawitz, Det. P. H. Williams 2019 1986	NHM (London)	Ghisbain et al. 2020
AF#62	Bombus	Sibiricobombus	asiaticus s. l.	W	Afghanistan	Hindu Kush	3/viii/68	1968-08-03	10500 Ft	3200	M. Tong			Impossible to locate, Hindu Kush is 800-km-long					BM. 1969-18, First label: On thistle	NHM (London)	Ghisbain et al. 2020
AF#63	Bombus	Sibiricobombus	asiaticus s. l.	W	Afghanistan	Hindu Kush	3/viii/68	1968-08-03	10500 Ft	3200	M. Tong			Impossible to locate, Hindu Kush is 800-km-long					BM. 1969-18, First label: On thistle	NHM (London)	Ghisbain et al. 2020
AF#64	Bombus	Sibiricobombus	asiaticus s. l.	M	Afghanistan	Hindu Kush	3/viii/68	1968-08-03	10500 Ft	3200	M. Tong			Impossible to locate, Hindu Kush is 800-km-long					BM. 1969-18, First label: On thistle. Third label: Male Bombus (Sibiricobombus) asiaticus Morawitz, Det. P. H. Williams 2019 1986	NHM (London)	Ghisbain et al. 2020
AF#65	Bombus	Sibiricobombus	asiaticus s. l.	M	Afghanistan	Hindu Kush	3/viii/68	1968-08-03	10500 Ft	3200	M. Tong			Impossible to locate, Hindu Kush is 800-km-long					BM. 1969-18, First label: On thistle. Third label: asiaticus Mor. det. I. H. H. Yarrow. 195?.	NHM (London)	Ghisbain et al. 2020
AF#66	Bombus	Sibiricobombus	asiaticus s. l.	M	Afghanistan	Hindu Kush	3/viii/68	1968-08-03	10500 Ft	3200	M. Tong			Impossible to locate, Hindu Kush is 800-km-long					BM. 1969-18, First label: On thistle	NHM (London)	Ghisbain et al. 2020
AF#67	Bombus	Sibiricobombus	asiaticus s. l.	M	Afghanistan	Hindu Kush	3/viii/68	1968-08-03	10500 Ft	3200	M. Tong			Impossible to locate, Hindu Kush is 800-km-long					BM. 1969-18, First label: On thistle	NHM (London)	Ghisbain et al. 2020
AF#68	Bombus	Sibiricobombus	asiaticus s. l.	W	Afghanistan	Hindu Kush	3/viii/68	1968-08-03	10500 Ft	3200	M. Tong			Impossible to locate, Hindu Kush is 800-km-long					BM. 1969-18, First label: On thistle	NHM (London)	Ghisbain et al. 2020
AF#69	Bombus	Sibiricobombus	asiaticus s. l.	W	Afghanistan	Hindu Kush	3/viii/68	1968-08-03	10500 Ft	3200	M. Tong			Impossible to locate, Hindu Kush is 800-km-long					BM. 1969-18, First label: On thistle	NHM (London)	Ghisbain et al. 2020
AF#70	Bombus	Sibiricobombus	asiaticus s. l.	M	Afghanistan	Hindu Kush	8/viii/1968	1968-08-08	9500 Ft.	2900	M. Tong			Impossible to locate, Hindu Kush is 800-km-long					BM. 1969-18, First label: On thistle	NHM (London)	Ghisbain et al. 2020
AF#71	Bombus	Sibiricobombus	asiaticus s. l.	Q	Afghanistan	Ahmad Diwana (Baba), R. Bashgal Valley	3.viii.1965	1965-08-03	8500 ft.	2600	G.W. Johnstone			35.9152	71.3017	GoogleEarth	Dēwānah Bābā, Velāyat-e Nūrestān	10	Second label: Pres. By Scottish Hindu Kush Exped. B.M. 1966-31. Third label: B. longiceps Smith Queen/Worker	NHM (London)	Ghisbain et al. 2020
AF#72	Bombus	Sibiricobombus	asiaticus s. l.	W	Afghanistan	Ahmad Diwana (Baba), R. Bashgal Valley	3.viii.1965	1965-08-03	8500 ft.	2600	G.W. Johnstone			35.9152	71.3017	GoogleEarth	Dēwānah Bābā, Velāyat-e Nūrestān	10	Second label: Pres. By Scottish Hindu Kush Exped. B.M. 1966-31	NHM (London)	Ghisbain et al. 2020
AF#346	Bombus	Sibiricobombus	asiaticus s. l.	W	Afghanistan	C-Afghanistan, Prov. Ghor, Kotal-e-Narges, West-Ste; D.-e-Godar	1976-07-09	1976-07-09	3100-3200	3100-3200	C. Naumann			34.3824	66.867	GoogleEarth	Kōtal-e Nargis	10	Second label: Rasmont det. 1984 Pyrobombus asiaticus (Mor.). Third label: Bombus (Sibiricobombus) asiaticus s. str. Det. P. H. Williams 2019	UMONS	Ghisbain et al. 2020
AF#347	Bombus	Sibiricobombus	asiaticus s. l.	Q	Afghanistan	C-Afghanistan, Prov. Ghor, Kotal-e-Narges, West-Ste; D.-e-Godar	1976-07-09	1976-07-09	3100-3200	3100-3200	C. Naumann			34.3824	66.867	GoogleEarth	Kōtal-e Nargis	10	Second label: Rasmont det. 1984 Pyrobombus asiaticus (Mor.). Third label: Bombus (Sibiricobombus) asiaticus s. str. Det. P. H. Williams 2019	UMONS	Ghisbain et al. 2020
AF#351	Bombus	Sibiricobombus	asiaticus s. l.	M	Afghanistan	Z-Afghanistan, Koh-i-Baba, S-Seite, Shah-tu-Pass	17-19.7.1966	1966-07-18	3000	3000	G. Ebert			reference coordinates of the Koh-i-Baba 34.64 N, 67.62 E		GoogleEarth		>100	Second label: Rasmont det. 1984 Pyrobombus asiaticus (Mor.). Third label: Bombus (Sibiricobombus) asiaticus s. str. Det. P. H. Williams 2019	UMONS	Ghisbain et al. 2020
AF#352	Bombus	Sibiricobombus	asiaticus s. l.	W	Afghanistan	Z-Afghanistan, Koh-i-Baba, S-Seite, Shah-tu-Pass	17-19.7.1966	1966-07-18	3000	3000	G. Ebert			reference coordinates of the Koh-i-Baba 34.64 N, 67.62 E		GoogleEarth		>100	Second label: Rasmont det. 1984 Pyrobombus obtusus (Rich.) ssp. Third label: Bombus (Sibiricobombus) asiaticus s. str. Det. P. H. Williams 2019	UMONS	Ghisbain et al. 2020
AF#353	Bombus	Sibiricobombus	asiaticus s. l.	W	Afghanistan	SO-Afghanistan, Safed Koh, S-Seite, Kotkai	19-23.6.1966	1966-06-21	2350	2350				34.0061	69.713	GoogleEarth	Spīn Ghar (= Safed Koh)	10	Second label: Rasmont det. 1984 Pyrobombus obtusus (Rich.) ssp. Third label: Bombus (Sibiricobombus) asiaticus s. str. Det. P. H. Williams 2019	UMONS	Ghisbain et al. 2020
AF#162	Bombus	Sibiricobombus	asiaticus s. l.	W	Afghanistan	Grosser Pamir, Issiktal, Quellflur in Artemisia-Chenopodiensteppe	1975-08-22	1975-08-22	3500	3500	H. Huss	37°02	73°20'	37.0333	73.3333	Darrah-E issik-E Payan Map		10	Second label: Rasmont det. 1984 Pyrobombus longiceps (Smith). Third label: Bombus (Sibiricobombus) asiaticus s.l. Det. P. H. Williams 2019	UMONS	Ghisbain et al. 2020
AF#163	Bombus	Sibiricobombus	asiaticus s. l.	W	Afghanistan	Grosser Pamir, Issiktal, Quellflur in Artemisia-Chenopodiensteppe	1975-08-25	1975-08-25	3500	3500	H. Huss	37°02	73°20'	37.0333	73.3333	Darrah-E issik-E Payan Map		10	Second label: Rasmont det. 1984 Pyrobombus longiceps (Smith). Third label: Bombus (Sibiricobombus) asiaticus s.l. Det. P. H. Williams 2019	UMONS	Ghisbain et al. 2020
AF#164	Bombus	Sibiricobombus	asiaticus s. l.	M	Afghanistan	Grosser Pamir, Issiktal, Quellflur in Artemisia-Chenopodiensteppe	1975-08-25	1975-08-25	3500	3500	H. Huss	37°02	73°20'	37.0333	73.3333	Darrah-E issik-E Payan Map		10	Second label: Rasmont det. 1984 Pyrobombus longiceps (Smith). Third label: Bombus (Sibiricobombus) asiaticus s.l. Det. P. H. Williams 2019	UMONS	Ghisbain et al. 2020
AF#348	Bombus	Sibiricobombus	asiaticus s. l.	M	Afghanistan	Grosser Pamir, Darrah-e-Istmotsh (nördl. Zweig), südl. Seitental	1971-08-05	1971-08-05	4200-4400	4200-4400	C. Naumann			37.23	72.83	GoogleEarth	Darya-e Istmotsh	10	Second label: Rasmont det. 1984 Pyrobombus miniatocaudatus (Vogt). Third label: Bombus (Sibiricobombus) asiaticus s. l. Det. P. H. Williams 2019	UMONS	Ghisbain et al. 2020
AF#349	Bombus	Sibiricobombus	asiaticus s. l.	W	Afghanistan	SO-Afghanistan, Prov. Paktia, Safed Koh, S-Seite, Kotkai	16/17.6.1971	1971-06-16	2350	2350	Ebert & Naumann			34.0061	69.713	GoogleEarth	Spīn Ghar (= Safed Koh)	10	Second label: Rasmont det. 1984 Pyrobombus miniatocaudatus (Vogt). Third label: Bombus (Sibiricobombus) asiaticus s. l. Det. P. H. Williams 2019	UMONS	Ghisbain et al. 2020
AF#350	Bombus	Sibiricobombus	asiaticus s. l.	W	Afghanistan	SO-Afghanistan, Prov. Paktia, Safed Koh, S-Seite, Kotkai	16/17.6.1971	1971-06-16	2350	2350	Ebert & Naumann			34.0061	69.713	GoogleEarth	Spīn Ghar (= Safed Koh)	10	Second label: Rasmont det. 1984 Pyrobombus miniatocaudatus (Vogt). Third label: Bombus (Sibiricobombus) asiaticus s. l. Det. P. H. Williams 2019	UMONS	Ghisbain et al. 2020
AF#354	Bombus	Sibiricobombus	asiaticus s. l.	M	Afghanistan	O-Afghanistan, Salang-Paß, N-Seite (Khinjan)5-11.7.1966	5-11.7.1966	1966-07-08	2100	2100	G. Ebert			35.3125	69.0419	GoogleEarth	Salang Pass (=Salangpass)	1	Second label: Rasmont det. 1984 Pyrobombus asiaticus (Mor.). Third label: Bombus (Sibiricobombus) asiaticus s.l. Det. P. H. Williams 2019	UMONS	Ghisbain et al. 2020
AF#356	Bombus	Sibiricobombus	asiaticus s. l.	W	Afghanistan	Kl. Pamir, Seitental südl. W-Ende des Kol-e-Tshagmagtin	1971-07-20	1971-07-20	4200-4400	4200-4400	Ebert and Naumann								Second label: Rasmont det. 1984 Pyrobombus longiceps (Smith). Third label: Bombus (Sibiricobombus) asiaticus s.l. Det. P. H. Williams 2019	UMONS	Ghisbain et al. 2020
AF#293	Bombus	Sibiricobombus	asiaticus s. l.	W	Afghanistan	Grosser Pamir, Issiktal, Quellflur in Artemisia-Chenopodiensteppe	1975-08-25	1975-08-25	3500	3500	H. Huss	37°02	73°20'	37.0333	73.3333	Darrah-E issik-E Payan Map		10	Second label: det. Rasmont 1984 Pyrobombus longiceps (Smith). Third label: Bombus (Sibiricobombus) asiaticus s.l. Det. P. H. Williams 2019	UMONS	Ghisbain et al. 2020
AF#294	Bombus	Sibiricobombus	asiaticus s. l.	Q	Afghanistan	Grosser Pamir, Issiktal, Quellflur in Artemisia-Chenopodiensteppe	1975-08-25	1975-08-25	3500	3500	H. Huss	37°02	73°20'	37.0333	73.3333	Darrah-E issik-E Payan Map		10	Second label: det. Rasmont 1984 Pyrobombus longiceps (Smith). Third label: Bombus (Sibiricobombus) asiaticus s.l. Det. P. H. Williams 2019	UMONS	Ghisbain et al. 2020
AF#300	Bombus	Sibiricobombus	asiaticus s. l.	W	Afghanistan	C-Afghanistan, Prov. Bamian, Ghorghori-e-Panjao, Gaukhana	1976-07-11	1976-07-11	2800	2800	C. Naumann			34.3879	67.0233	Google Earth	Panjab district	10	Second label: det. Rasmont 1984 Pyrobombus obtusus (Rich.). Third label: Bombus (Sibiricobombus) asiaticus s. str. Det. P. H. Williams 2019	UMONS	Ghisbain et al. 2020
AF#301	Bombus	Sibiricobombus	asiaticus s. l.	W	Afghanistan	C-Afghanistan, Prov. Ghor, Kotal-e-Narges, West-Ste; D.-e-Godar	1976-07-09	1976-07-09	3100-3200	3100-3200	C. Naumann			34.3824	66.867	Google Earth	Kōtal-e Nargis	10	Second label: det. Rasmont 1984 Pyrobombus obtusus (Rich.). Third label: Bombus (Sibiricobombus) asiaticus s. str. Det. P. H. Williams 2019	UMONS	Ghisbain et al. 2020
AF#302	Bombus	Sibiricobombus	asiaticus s. l.	W	Afghanistan	C-Afghanistan, Prov. Ghor, Kotal-e-Narges, West-Ste; D.-e-Godar	1976-07-09	1976-07-09	3100-3200	3100-3200	C. Naumann			34.3824	66.867	Google Earth	Kōtal-e Nargis	10	Second label: det. Rasmont 1984 Pyrobombus asiaticus (Mor.). Third label: Bombus (Sibiricobombus) asiaticus s. str. Det. P. H. Williams 2019	UMONS	Ghisbain et al. 2020
AF#206	Bombus	Pyrobombus	biroi	W	Afghanistan	Grosser Pamir, Issiktal, Quellflur in Artemisia-Chenopodiensteppe	1975-08-23	1975-08-23	3500	3500	H. Huss	37°02	73°20'	37.0333	73.3333	Darrah-E issik-E Payan Map		10	Second label: Rasmont det. 1984 Pyrobombus (Pyrob.) subtypicus (Skor.). Third label: Bombus (Pyrobombus) biroi Det. P. H. Williams 2019	UMONS	Ghisbain et al. 2020
AF#303	Bombus	Pyrobombus	biroi	W	Afghanistan	Shiva-See	1971-08-05	1971-08-05	3100	3100	D. Müting			37.3933	71.3589	Google Earth	Lake Shiva	1	Second label: Bombus (lapidariobombus) keriensis Mor. 1886. Third label: Rasmont det. 1984 Pyrobombus (Pyrobombus) sp. Fourth label: Bombus (Pyrobombus) biroi Det. P. H. Williams 2019	UMONS	Ghisbain et al. 2020
AF#45	Bombus	Psithyrus	branickii	M	Afghanistan	Hindu Kush, Tarest Mts., high valley	29.viii-3.ix.67	1967-09-01	3250	3250	D.K. Mardon	36°20’N.	69°50’ E.	36.3333	69.8333	label		10	Second label: NHMUK 011228942	NHM (London)	Ghisbain et al. 2020
AF#46	Bombus	Psithyrus	branickii	M	Afghanistan	Hindu Kush, Tarest Mts., high valley	29.viii-3.ix.67	1967-09-01	3250	3250	D.K. Mardon	36°20’N.	69°50’ E.	36.3333	69.8333	label		10	Second label: NHMUK 011228943	NHM (London)	Ghisbain et al. 2020
AF#304	Bombus	Psithyrus	branickii	M	Afghanistan	Shiva-See	2-5.8.71	1971-08-03	3100	3100	D. Müting			37.3933	71.3589	Google Earth	Lake Shiva	1	Second label: Ps. (Psithyrus) rupestris (Fabr.) eriophoroides Reinig, 1930. Third label: Rasmont det. 1984 Psithyrus b. branickii Radosz. Fourth label: Bombus (Psithyrus) branickii Det. P. H. Williams 2019	UMONS	Ghisbain et al. 2020
AF#305	Bombus	Psithyrus	branickii	M	Afghanistan	Shiva-See	2-5.8.71	1971-08-03	3100	3100	D. Müting			37.3933	71.3589	Google Earth	Lake Shiva	1	Second label: Rasmont det. 1984 Psithyrus b. branickii Radosz. Third label: Bombus (Psithyrus) branickii Det. P. H. Williams 2019	UMONS	Ghisbain et al. 2020
AF#306	Bombus	Psithyrus	branickii	M	Afghanistan	Shiva-See	2-5.8.71	1971-08-03	3100	3100	D. Müting			37.3933	71.3589	Google Earth	Lake Shiva	1	Second label: Rasmont det. 1984 Psithyrus b. branickii Radosz. Third label: Bombus (Psithyrus) branickii Det. P. H. Williams 2019	UMONS	Ghisbain et al. 2020
AF#307	Bombus	Psithyrus	branickii	M	Afghanistan	Shiva-See	2-5.8.71	1971-08-03	3100	3100	D. Müting			37.3933	71.3589	Google Earth	Lake Shiva	1	Second label: Rasmont det. 1984 Psithyrus b. branickii Radosz. Third label: Bombus (Psithyrus) branickii Det. P. H. Williams 2019	UMONS	Ghisbain et al. 2020
AF#283	Bombus	Cullumanobombus	cullumanus	Q	Afghanistan	C-Afghanistan, Prov. Bamian, Ghorghori-e-Panjao, Gaukhana	1976-07-11	1976-07-11	2800	2800	C. Naumann			34.3879	67.0233	Google Earth	Panjab district	10	Coll.-Nr. 1676. Second label: Rasmont det. 1984 Pyrobombus serrisquama (Mor.) Third label: Bombus (Cullumanobombus) cullumanus Det. P. H. Williams 2019	UMONS	Ghisbain et al. 2020
AF#355	Bombus	Cullumanobombus	cullumanus	Q	Afghanistan	Hazaradjat, Koh-i-Baba, Shah-tu-Kotal	20-21.vi.1961	1961-06-20	4000	4000	G. Ebert			reference coordinates of the Koh-i-Baba 34.64 N, 67.62 E				>100	Second label: Rasmont det. 1984 Pyrobombus serrisquama (Mor.) Third label: Bombus (Cullumanobombus) cullumanus Det. P. H. Williams 2019	UMONS	Ghisbain et al. 2020
AF#365	Bombus	Cullumanobombus	cullumanus	Q	Afghanistan	Z-Afghanistan, Koh-i-Baba, S-Seite, Shah-tu-Pass	17--19.7.1966	1966-07-18	3000	3000	G. Ebert			reference coordinates of the Koh-i-Baba 34.64 N, 67.62 E				>100	Second label: Rasmont det. 1984 Pyrobombus serrisquama (Mor.) Third label: Bombus (Cullumanobombus) cullumanus Det. P. H. Williams 2019	UMONS	Ghisbain et al. 2020
AF#366	Bombus	Cullumanobombus	cullumanus	W	Afghanistan	Z-Afghanistan, Koh-i-Baba, S-Seite, Shah-tu-Pass	17--19.7.1966	1966-07-18	3000	3000	G. Ebert			reference coordinates of the Koh-i-Baba 34.64 N, 67.62 E				>100	Second label: Rasmont det. 1984 Pyrobombus serrisquama (Mor.) Third label: Bombus (Cullumanobombus) cullumanus Det. P. H. Williams 2019	UMONS	Ghisbain et al. 2020
AF#367	Bombus	Cullumanobombus	cullumanus	W	Afghanistan	Z-Afghanistan, Koh-i-Baba, S-Seite, Shah-tu-Pass	17--19.7.1966	1966-07-18	3000	3000	G. Ebert			reference coordinates of the Koh-i-Baba 34.64 N, 67.62 E				>100	Second label: Rasmont det. 1984 Pyrobombus serrisquama (Mor.) Third label: Bombus (Cullumanobombus) cullumanus Det. P. H. Williams 2019	UMONS	Ghisbain et al. 2020
AF#368	Bombus	Cullumanobombus	cullumanus	W	Afghanistan	Z-Afghanistan, Koh-i-Baba, S-Seite, Shah-tu-Pass	17--19.7.1966	1966-07-18	3000	3000	G. Ebert			reference coordinates of the Koh-i-Baba 34.64 N, 67.62 E				>100	Second label: Rasmont det. 1984 Pyrobombus serrisquama (Mor.) Third label: Bombus (Cullumanobombus) cullumanus Det. P. H. Williams 2019	UMONS	Ghisbain et al. 2020
AF#369	Bombus	Cullumanobombus	cullumanus	W	Afghanistan	Z-Afghanistan, Koh-i-Baba, S-Seite, Shah-tu-Pass	17--19.7.1966	1966-07-18	3000	3000	G. Ebert			reference coordinates of the Koh-i-Baba 34.64 N, 67.62 E				>100	Second label: Rasmont det. 1984 Pyrobombus serrisquama (Mor.) Third label: Bombus (Cullumanobombus) cullumanus Det. P. H. Williams 2019	UMONS	Ghisbain et al. 2020
AF#77	Bombus	Psithyrus	ferganicus	F	Afghanistan	Peniger, R. Bashgal	4-5.viii.1965	1965-08-04	9500 ft.	2900	G.W. Johnstone			35.61	71.33 E	Google Earth	Landay-Sin River	10	Second label: NHMUK 010820276	NHM (London)	Ghisbain et al. 2020
AF#1	Bombus	Melanobombus	keriensis s. str.	W	Afghanistan	Hindu Kush, Tarest Mts., high valley	29.viii-3.ix.67	1967-09-01	3250	3250	D.K. Mardon	36°20’N.	69°50’ E.	36.3333	69.8333	label		10	B.M. 1967-657	NHM (London)	Ghisbain et al. 2020
Af#2	Bombus	Melanobombus	keriensis s. str.	W	Afghanistan	Hindu Kush, Tarest Mts., high valley	29.viii-3.ix.67	1967-09-01	3250	3250	D.K. Mardon	36°20’N.	69°50’ E.	36.3333	69.8333	label		10	B.M. 1967-657	NHM (London)	Ghisbain et al. 2020
AF#3	Bombus	Melanobombus	keriensis s. str.	W	Afghanistan	Hindu Kush, Tarest Mts., high valley	29.viii-3.ix.67	1967-09-01	3250	3250	D.K. Mardon	36°20’N.	69°50’ E.	36.3333	69.8333	label		10	B.M. 1967-657	NHM (London)	Ghisbain et al. 2020
AF#4	Bombus	Melanobombus	keriensis s. str.	W	Afghanistan	Hindu Kush, Tarest Mts., high valley	29.viii-3.ix.67	1967-09-01	3250	3250	D.K. Mardon	36°20’N.	69°50’ E.	36.3333	69.8333	label		10	B.M. 1967-657	NHM (London)	Ghisbain et al. 2020
AF#5	Bombus	Melanobombus	keriensis s. str.	W	Afghanistan	3. Danske Exp. Til Centralasien, [manuscript: St.108], ST. [manuscript] Ghilzai	1948-08-05	1948-08-05			N. Haarlov								O.W. Richards Coll., B.M. (N.H.), 1967-510 Third label: [manuscript] Bombus keriensis F. Mor. Ssp. meridialis ☿ Skor. Fourth label: [manuscript] B. separandus Vogt ssp. haarlovi Rich. ☿ paratype. Fifth label: Para-type	NHM (London)	Ghisbain et al. 2020
AF#6	Bombus	Melanobombus	keriensis s. str.	W	Afghanistan	3. Danske Exp. Til Centralasien, [manuscript: St.108], ST. [manuscript] Ghilzai	1948-08-05	1948-08-05			N. Haarlov								O.W. Richards Coll., B.M. (N.H.), 1967-510 Third label: [manuscript] Bombus keriensis F. Mor. Ssp. meridialis ☿ Skor. Fourth label: [manuscript] B. separandus Vogt ssp. haarlovi Rich. ☿ paratype. Fifth label: Para-type	NHM (London)	Ghisbain et al. 2020
AF#7	Bombus	Melanobombus	keriensis s. str.	W	Afghanistan	3. Danske Exp. Til Centralasien, [manuscript: St.108], ST. [manuscript] Ghilzai	1948-08-05	1948-08-05			N. Haarlov								O.W. Richards Coll., B.M. (N.H.), 1967-510 Third label: [manuscript] Bombus keriensis F. Mor. Ssp. meridialis ☿ Skor. Fourth label: [manuscript] B. separandus Vogt ssp. haarlovi Rich. ☿ paratype. Fifth label: Para-type	NHM (London)	Ghisbain et al. 2020
AF#8	Bombus	Melanobombus	keriensis s. str.	W	Afghanistan	Hindu Kush	6/viii/68	1968-08-06	11500 Ft	3500	M. Tong			Impossible to locate, Hindu Kush is 800-km-long					BM. 1969-18, First label: On alpine flower	NHM (London)	Ghisbain et al. 2020
AF#9	Bombus	Melanobombus	keriensis s. str.	W	Afghanistan	Hindu Kush	6/viii/68	1968-08-06	11500 Ft	3500	M. Tong			Impossible to locate, Hindu Kush is 800-km-long					BM. 1969-18, First label: On alpine flower	NHM (London)	Ghisbain et al. 2020
AF#10	Bombus	Melanobombus	keriensis s. str.	W	Afghanistan	Hindu Kush	6/viii/68	1968-08-06	11500 Ft	3500	M. Tong			Impossible to locate, Hindu Kush is 800-km-long					BM. 1969-18, First label: On alpine flower	NHM (London)	Ghisbain et al. 2020
AF#11	Bombus	Melanobombus	keriensis s. str.	W	Afghanistan	Hindu Kush	6/viii/68	1968-08-06	11500 Ft	3500	M. Tong			Impossible to locate, Hindu Kush is 800-km-long					BM. 1969-18, First label: On alpine flower	NHM (London)	Ghisbain et al. 2020
AF#12	Bombus	Melanobombus	keriensis s. str.	W	Afghanistan	Hindu Kush	3/viii/68	1968-08-03	10500 Ft	3200	M. Tong			Impossible to locate, Hindu Kush is 800-km-long					B.M. 1969, third label: separandus Vogt, det. I. H. H. Yarrow. 195?.	NHM (London)	Ghisbain et al. 2020
AF#207	Bombus	Melanobombus	keriensis s. str.	W	Afghanistan	Grosser Pamir, Issiktal, Quellflur in Artemisia-Chenopodiensteppe	1975-08-23	1975-08-23	3500	3500	H. Huss	37°02	73°20'	37.0333	73.3333	Darrah-E issik-E Payan Map		10	Second label: Rasmont det. 1984 Pyrobombus aff. Keriensis (Mor.). Third label: Bombus (Melanobombus) keriensis s. str. Det. P. H. Williams 2019	UMONS	Ghisbain et al. 2020
AF#208	Bombus	Melanobombus	keriensis s. str.	W	Afghanistan	Grosser Pamir, Issiktal, Quellflur in Artemisia-Chenopodiensteppe	1975-08-23	1975-08-23	3500	3500	H. Huss	37°02	73°20'	37.0333	73.3333	Darrah-E issik-E Payan Map		10	Second label: Rasmont det. 1984 Pyrobombus aff. Keriensis (Mor.). Third label: Bombus (Melanobombus) keriensis s. str. Det. P. H. Williams 2019	UMONS	Ghisbain et al. 2020
AF#209	Bombus	Melanobombus	keriensis s. str.	W	Afghanistan	Grosser Pamir, Issiktal, Quellflur in Artemisia-Chenopodiensteppe	1975-08-23	1975-08-23	3500	3500	H. Huss	37°02	73°20'	37.0333	73.3333	Darrah-E issik-E Payan Map		10	Second label: Rasmont det. 1984 Pyrobombus aff. Keriensis (Mor.). Third label: Bombus (Melanobombus) keriensis s. str. Det. P. H. Williams 2019	UMONS	Ghisbain et al. 2020
AF#210	Bombus	Melanobombus	keriensis s. str.	W	Afghanistan	Grosser Pamir, Issiktal, Quellflur in Artemisia-Chenopodiensteppe	1975-08-23	1975-08-23	3500	3500	H. Huss	37°02	73°20'	37.0333	73.3333	Darrah-E issik-E Payan Map		10	Second label: Rasmont det. 1984 Pyrobombus incertoides (Vogt). Third label: Bombus (Melanobombus) keriensis s. str. Det. P. H. Williams 2019	UMONS	Ghisbain et al. 2020
AF#211	Bombus	Melanobombus	keriensis s. str.	W	Afghanistan	Grosser Pamir, Issiktal, Quellflur in Artemisia-Chenopodiensteppe	1975-08-23	1975-08-23	3500	3500	H. Huss	37°02	73°20'	37.0333	73.3333	Darrah-E issik-E Payan Map		10	Second label: Rasmont det. 1984 Pyrobombus incertoides (Vogt). Third label: Bombus (Melanobombus) keriensis s. str. Det. P. H. Williams 2019	UMONS	Ghisbain et al. 2020
AF#212	Bombus	Melanobombus	keriensis s. str.	W	Afghanistan	Grosser Pamir, Issiktal, Quellflur in Artemisia-Chenopodiensteppe	1975-08-23	1975-08-23	3500	3500	H. Huss	37°02	73°20'	37.0333	73.3333	Darrah-E issik-E Payan Map		10	Second label: Rasmont det. 1984 Pyrobombus incertoides (Vogt). Third label: Bombus (Melanobombus) keriensis s. str. Det. P. H. Williams 2019	UMONS	Ghisbain et al. 2020
AF#213	Bombus	Melanobombus	keriensis s. str.	W	Afghanistan	Grosser Pamir, Issiktal, Quellflur in Artemisia-Chenopodiensteppe	1975-08-23	1975-08-23	3500	3500	H. Huss	37°02	73°20'	37.0333	73.3333	Darrah-E issik-E Payan Map		10	Second label: Rasmont det. 1984 Pyrobombus incertoides (Vogt). Third label: Bombus (Melanobombus) keriensis s. str. Det. P. H. Williams 2019	UMONS	Ghisbain et al. 2020
AF#214	Bombus	Melanobombus	keriensis s. str.	W	Afghanistan	Grosser Pamir, Issiktal, Quellflur in Artemisia-Chenopodiensteppe	1975-08-23	1975-08-23	3500	3500	H. Huss	37°02	73°20'	37.0333	73.3333	Darrah-E issik-E Payan Map		10	Second label: Rasmont det. 1984 Pyrobombus incertoides (Vogt). Third label: Bombus (Melanobombus) keriensis s. str. Det. P. H. Williams 2019	UMONS	Ghisbain et al. 2020
AF#215	Bombus	Melanobombus	keriensis s. str.	W	Afghanistan	Grosser Pamir, Issiktal, Quellflur in Artemisia-Chenopodiensteppe	1975-08-23	1975-08-23	3500	3500	H. Huss	37°02	73°20'	37.0333	73.3333	Darrah-E issik-E Payan Map		10	Second label: Rasmont det. 1984 Pyrobombus incertoides (Vogt). Third label: Bombus (Melanobombus) keriensis s. str. Det. P. H. Williams 2019	UMONS	Ghisbain et al. 2020
AF#216	Bombus	Melanobombus	keriensis s. str.	W	Afghanistan	Grosser Pamir, Issiktal, Quellflur in Artemisia-Chenopodiensteppe	1975-08-23	1975-08-23	3500	3500	H. Huss	37°02	73°20'	37.0333	73.3333	Darrah-E issik-E Payan Map		10	Second label: Rasmont det. 1984 Pyrobombus incertoides (Vogt). Third label: Bombus (Melanobombus) keriensis s. str. Det. P. H. Williams 2019	UMONS	Ghisbain et al. 2020
AF#217	Bombus	Melanobombus	keriensis s. str.	W	Afghanistan	Grosser Pamir, Issiktal, Quellflur in Artemisia-Chenopodiensteppe	1975-08-22	1975-08-22	3500	3500	H. Huss	37°02	73°20'	37.0333	73.3333	Darrah-E issik-E Payan Map		10	Second label: Rasmont det. 1984 Pyrobombus incertoides (Vogt). Third label: Bombus (Melanobombus) keriensis s. str. Det. P. H. Williams 2019	UMONS	Ghisbain et al. 2020
AF#218	Bombus	Melanobombus	keriensis s. str.	W	Afghanistan	Grosser Pamir, Issiktal, Quellflur in Artemisia-Chenopodiensteppe	1975-08-22	1975-08-22	3500	3500	H. Huss	37°02	73°20'	37.0333	73.3333	Darrah-E issik-E Payan Map		10	Second label: Rasmont det. 1984 Pyrobombus incertoides (Vogt). Third label: Bombus (Melanobombus) keriensis s. str. Det. P. H. Williams 2019	UMONS	Ghisbain et al. 2020
AF#219	Bombus	Melanobombus	keriensis s. str.	W	Afghanistan	Grosser Pamir, Issiktal, Quellflur in Artemisia-Chenopodiensteppe	1975-08-22	1975-08-22	3500	3500	H. Huss	37°02	73°20'	37.0333	73.3333	Darrah-E issik-E Payan Map		10	Second label: Rasmont det. 1984 Pyrobombus incertoides (Vogt). Third label: Bombus (Melanobombus) keriensis s. str. Det. P. H. Williams 2019	UMONS	Ghisbain et al. 2020
AF#220	Bombus	Melanobombus	keriensis s. str.	W	Afghanistan	Grosser Pamir, Issiktal, Quellflur in Artemisia-Chenopodiensteppe	1975-08-22	1975-08-22	3500	3500	H. Huss	37°02	73°20'	37.0333	73.3333	Darrah-E issik-E Payan Map		10	Second label: Rasmont det. 1984 Pyrobombus incertoides (Vogt). Third label: Bombus (Melanobombus) keriensis s. str. Det. P. H. Williams 2019	UMONS	Ghisbain et al. 2020
AF#221	Bombus	Melanobombus	keriensis s. str.	W	Afghanistan	Grosser Pamir, Issiktal, Quellflur in Artemisia-Chenopodiensteppe	1975-08-22	1975-08-22	3500	3500	H. Huss	37°02	73°20'	37.0333	73.3333	Darrah-E issik-E Payan Map		10	Second label: Rasmont det. 1984 Pyrobombus incertoides (Vogt). Third label: Bombus (Melanobombus) keriensis s. str. Det. P. H. Williams 2019	UMONS	Ghisbain et al. 2020
AF#222	Bombus	Melanobombus	keriensis s. str.	W	Afghanistan	Grosser Pamir, Issiktal, Quellflur in Artemisia-Chenopodiensteppe	1975-08-22	1975-08-22	3500	3500	H. Huss	37°02	73°20'	37.0333	73.3333	Darrah-E issik-E Payan Map		10	Second label: Rasmont det. 1984 Pyrobombus incertoides (Vogt). Third label: Bombus (Melanobombus) keriensis s. str. Det. P. H. Williams 2019	UMONS	Ghisbain et al. 2020
AF#223	Bombus	Melanobombus	keriensis s. str.	W	Afghanistan	Grosser Pamir, Issiktal, Quellflur in Artemisia-Chenopodiensteppe	1975-08-22	1975-08-22	3500	3500	H. Huss	37°02	73°20'	37.0333	73.3333	Darrah-E issik-E Payan Map		10	Second label: Rasmont det. 1984 Pyrobombus incertoides (Vogt). Third label: Bombus (Melanobombus) keriensis s. str. Det. P. H. Williams 2019	UMONS	Ghisbain et al. 2020
AF#224	Bombus	Melanobombus	keriensis s. str.	W	Afghanistan	Grosser Pamir, Issiktal, Frostbodenflur	1975-08-24	1975-08-24	4100-4350	4100-4350	H. Huss	37°02	73°20'	37.0333	73.3333	Darrah-E issik-E Payan Map		10	Second label: Rasmont det. 1984 Pyrobombus incertoides (Vogt). Third label: Bombus (Melanobombus) keriensis s. str. Det. P. H. Williams 2019	UMONS	Ghisbain et al. 2020
AF#225	Bombus	Melanobombus	keriensis s. str.	W	Afghanistan	Grosser Pamir, Issiktal, Quellflur in Artemisia-Chenopodiensteppe	1975-08-25	1975-08-25	3500	3500	H. Huss	37°02	73°20'	37.0333	73.3333	Darrah-E issik-E Payan Map		10	Second label: Rasmont det. 1984 Pyrobombus keriensis histrio (Vogt). Third label: Bombus (Melanobombus) keriensis s. str. Det. P. H. Williams 2019	UMONS	Ghisbain et al. 2020
AF#226	Bombus	Melanobombus	keriensis s. str.	W	Afghanistan	Grosser Pamir, Issiktal, Quellflur in Artemisia-Chenopodiensteppe	1975-08-25	1975-08-25	3500	3500	H. Huss	37°02	73°20'	37.0333	73.3333	Darrah-E issik-E Payan Map		10	Second label: Rasmont det. 1984 Pyrobombus aff. keriensis (Mor.). Third label: Bombus (Melanobombus) keriensis s. str. Det. P. H. Williams 2019	UMONS	Ghisbain et al. 2020
AF#227	Bombus	Melanobombus	keriensis s. str.	W	Afghanistan	Grosser Pamir, Issiktal, Quellflur in Artemisia-Chenopodiensteppe	1975-08-25	1975-08-25	3500	3500	H. Huss	37°02	73°20'	37.0333	73.3333	Darrah-E issik-E Payan Map		10	Second label: Rasmont det. 1984 Pyrobombus aff. keriensis (Mor.). Third label: Bombus (Melanobombus) keriensis s. str. Det. P. H. Williams 2019	UMONS	Ghisbain et al. 2020
AF#228	Bombus	Melanobombus	keriensis s. str.	W	Afghanistan	Grosser Pamir, Issiktal, Quellflur in Artemisia-Chenopodiensteppe	1975-08-25	1975-08-25	3500	3500	H. Huss	37°02	73°20'	37.0333	73.3333	Darrah-E issik-E Payan Map		10	Second label: Rasmont det. 1984 Pyrobombus aff. keriensis (Mor.). Third label: Bombus (Melanobombus) keriensis s. str. Det. P. H. Williams 2019	UMONS	Ghisbain et al. 2020
AF#229	Bombus	Melanobombus	keriensis s. str.	W	Afghanistan	Grosser Pamir, Issiktal, Quellflur in Artemisia-Chenopodiensteppe	1975-08-25	1975-08-25	3500	3500	H. Huss	37°02	73°20'	37.0333	73.3333	Darrah-E issik-E Payan Map		10	Second label: Rasmont det. 1984 Pyrobombus aff. keriensis (Mor.). Third label: Bombus (Melanobombus) keriensis s. str. Det. P. H. Williams 2019	UMONS	Ghisbain et al. 2020
AF#230	Bombus	Melanobombus	keriensis s. str.	W	Afghanistan	Grosser Pamir, Issiktal, Quellflur in Artemisia-Chenopodiensteppe	1975-08-25	1975-08-25	3500	3500	H. Huss	37°02	73°20'	37.0333	73.3333	Darrah-E issik-E Payan Map		10	Second label: Rasmont det. 1984 Pyrobombus aff. keriensis (Mor.). Third label: Bombus (Melanobombus) keriensis s. str. Det. P. H. Williams 2019	UMONS	Ghisbain et al. 2020
AF#231	Bombus	Melanobombus	keriensis s. str.	W	Afghanistan	Grosser Pamir, Issiktal, Quellflur in Artemisia-Chenopodiensteppe	1975-08-25	1975-08-25	3500	3500	H. Huss	37°02	73°20'	37.0333	73.3333	Darrah-E issik-E Payan Map		10	Second label: Rasmont det. 1984 Pyrobombus incertoides (Vogt). Third label: Bombus (Melanobombus) keriensis s. str. Det. P. H. Williams 2019	UMONS	Ghisbain et al. 2020
AF#232	Bombus	Melanobombus	keriensis s. str.	W	Afghanistan	Grosser Pamir, Issiktal, Quellflur in Artemisia-Chenopodiensteppe	1975-08-25	1975-08-25	3500	3500	H. Huss	37°02	73°20'	37.0333	73.3333	Darrah-E issik-E Payan Map		10	Second label: Rasmont det. 1984 Pyrobombus incertoides (Vogt). Third label: Bombus (Melanobombus) keriensis s. str. Det. P. H. Williams 2019	UMONS	Ghisbain et al. 2020
AF#233	Bombus	Melanobombus	keriensis s. str.	W	Afghanistan	Grosser Pamir, Issiktal, Quellflur in Artemisia-Chenopodiensteppe	1975-08-25	1975-08-25	3500	3500	H. Huss	37°02	73°20'	37.0333	73.3333	Darrah-E issik-E Payan Map		10	Second label: Rasmont det. 1984 Pyrobombus incertoides (Vogt). Third label: Bombus (Melanobombus) keriensis s. str. Det. P. H. Williams 2019	UMONS	Ghisbain et al. 2020
AF#234	Bombus	Melanobombus	keriensis s. str.	W	Afghanistan	Grosser Pamir, Issiktal, Quellflur in Artemisia-Chenopodiensteppe	1975-08-25	1975-08-25	3500	3500	H. Huss	37°02	73°20'	37.0333	73.3333	Darrah-E issik-E Payan Map		10	Second label: Rasmont det. 1984 Pyrobombus incertoides (Vogt). Third label: Bombus (Melanobombus) keriensis s. str. Det. P. H. Williams 2019	UMONS	Ghisbain et al. 2020
AF#235	Bombus	Melanobombus	keriensis s. str.	W	Afghanistan	Grosser Pamir, Issiktal, Quellflur in Artemisia-Chenopodiensteppe	1975-08-25	1975-08-25	3500	3500	H. Huss	37°02	73°20'	37.0333	73.3333	Darrah-E issik-E Payan Map		10	Second label: Rasmont det. 1984 Pyrobombus incertoides (Vogt). Third label: Bombus (Melanobombus) keriensis s. str. Det. P. H. Williams 2019	UMONS	Ghisbain et al. 2020
AF#236	Bombus	Melanobombus	keriensis s. str.	W	Afghanistan	Grosser Pamir, Issiktal, Quellflur in Artemisia-Chenopodiensteppe	1975-08-25	1975-08-25	3500	3500	H. Huss	37°02	73°20'	37.0333	73.3333	Darrah-E issik-E Payan Map		10	Second label: Rasmont det. 1984 Pyrobombus incertoides (Vogt). Third label: Bombus (Melanobombus) keriensis s. str. Det. P. H. Williams 2019	UMONS	Ghisbain et al. 2020
AF#237	Bombus	Melanobombus	keriensis s. str.	W	Afghanistan	Grosser Pamir, Issiktal, Quellflur in Artemisia-Chenopodiensteppe	1975-08-25	1975-08-25	3500	3500	H. Huss	37°02	73°20'	37.0333	73.3333	Darrah-E issik-E Payan Map		10	Second label: Rasmont det. 1984 Pyrobombus incertoides (Vogt). Third label: Bombus (Melanobombus) keriensis s. str. Det. P. H. Williams 2019	UMONS	Ghisbain et al. 2020
AF#238	Bombus	Melanobombus	keriensis s. str.	W	Afghanistan	Grosser Pamir, Issiktal, Quellflur in Artemisia-Chenopodiensteppe	1975-08-25	1975-08-25	3500	3500	H. Huss	37°02	73°20'	37.0333	73.3333	Darrah-E issik-E Payan Map		10	Second label: Rasmont det. 1984 Pyrobombus incertoides (Vogt). Third label: Bombus (Melanobombus) keriensis s. str. Det. P. H. Williams 2019	UMONS	Ghisbain et al. 2020
AF#239	Bombus	Melanobombus	keriensis s. str.	W	Afghanistan	Grosser Pamir, Issiktal, Quellflur in Artemisia-Chenopodiensteppe	1975-08-25	1975-08-25	3500	3500	H. Huss	37°02	73°20'	37.0333	73.3333	Darrah-E issik-E Payan Map		10	Second label: Rasmont det. 1984 Pyrobombus incertoides (Vogt). Third label: Bombus (Melanobombus) keriensis s. str. Det. P. H. Williams 2019	UMONS	Ghisbain et al. 2020
AF#240	Bombus	Melanobombus	keriensis s. str.	W	Afghanistan	Grosser Pamir, Issiktal, Quellflur in Artemisia-Chenopodiensteppe	1975-08-25	1975-08-25	3500	3500	H. Huss	37°02	73°20'	37.0333	73.3333	Darrah-E issik-E Payan Map		10	Second label: Rasmont det. 1984 Pyrobombus incertoides (Vogt). Third label: Bombus (Melanobombus) keriensis s. str. Det. P. H. Williams 2019	UMONS	Ghisbain et al. 2020
AF#241	Bombus	Melanobombus	keriensis s. str.	W	Afghanistan	Grosser Pamir, Issiktal, Quellflur in Artemisia-Chenopodiensteppe	1975-08-25	1975-08-25	3500	3500	H. Huss	37°02	73°20'	37.0333	73.3333	Darrah-E issik-E Payan Map		10	Second label: Rasmont det. 1984 Pyrobombus incertoides (Vogt). Third label: Bombus (Melanobombus) keriensis s. str. Det. P. H. Williams 2019	UMONS	Ghisbain et al. 2020
AF#242	Bombus	Melanobombus	keriensis s. str.	W	Afghanistan	Grosser Pamir, Issiktal, Quellflur in Artemisia-Chenopodiensteppe	1975-08-25	1975-08-25	3500	3500	H. Huss	37°02	73°20'	37.0333	73.3333	Darrah-E issik-E Payan Map		10	Second label: Rasmont det. 1984 Pyrobombus incertoides (Vogt). Third label: Bombus (Melanobombus) keriensis s. str. Det. P. H. Williams 2019	UMONS	Ghisbain et al. 2020
AF#243	Bombus	Melanobombus	keriensis s. str.	W	Afghanistan	Grosser Pamir, Issiktal, Quellflur in Artemisia-Chenopodiensteppe	1975-08-25	1975-08-25	3500	3500	H. Huss	37°02	73°20'	37.0333	73.3333	Darrah-E issik-E Payan Map		10	Second label: Rasmont det. 1984 Pyrobombus incertoides (Vogt). Third label: Bombus (Melanobombus) keriensis s. str. Det. P. H. Williams 2019	UMONS	Ghisbain et al. 2020
AF#244	Bombus	Melanobombus	keriensis s. str.	W	Afghanistan	Grosser Pamir, Issiktal, Quellflur in Artemisia-Chenopodiensteppe	1975-08-25	1975-08-25	3500	3500	H. Huss	37°02	73°20'	37.0333	73.3333	Darrah-E issik-E Payan Map		10	Second label: Rasmont det. 1984 Pyrobombus incertoides (Vogt). Third label: Bombus (Melanobombus) keriensis s. str. Det. P. H. Williams 2019	UMONS	Ghisbain et al. 2020
AF#245	Bombus	Melanobombus	keriensis s. str.	W	Afghanistan	Grosser Pamir, Issiktal, Quellflur in Artemisia-Chenopodiensteppe	1975-08-25	1975-08-25	3500	3500	H. Huss	37°02	73°20'	37.0333	73.3333	Darrah-E issik-E Payan Map		10	Second label: Rasmont det. 1984 Pyrobombus incertoides (Vogt). Third label: Bombus (Melanobombus) keriensis s. str. Det. P. H. Williams 2019	UMONS	Ghisbain et al. 2020
AF#246	Bombus	Melanobombus	keriensis s. str.	W	Afghanistan	Grosser Pamir, Issiktal, Quellflur in Artemisia-Chenopodiensteppe	1975-08-25	1975-08-25	3500	3500	H. Huss	37°02	73°20'	37.0333	73.3333	Darrah-E issik-E Payan Map		10	Second label: Rasmont det. 1984 Pyrobombus incertoides (Vogt). Third label: Bombus (Melanobombus) keriensis s. str. Det. P. H. Williams 2019	UMONS	Ghisbain et al. 2020
AF#247	Bombus	Melanobombus	keriensis s. str.	W	Afghanistan	Grosser Pamir, Issiktal, Quellflur in Artemisia-Chenopodiensteppe	1975-08-25	1975-08-25	3500	3500	H. Huss	37°02	73°20'	37.0333	73.3333	Darrah-E issik-E Payan Map		10	Second label: Rasmont det. 1984 Pyrobombus incertoides (Vogt). Third label: Bombus (Melanobombus) keriensis s. str. Det. P. H. Williams 2019	UMONS	Ghisbain et al. 2020
AF#248	Bombus	Melanobombus	keriensis s. str.	W	Afghanistan	Grosser Pamir, Issiktal, Quellflur in Artemisia-Chenopodiensteppe	1975-08-25	1975-08-25	3500	3500	H. Huss	37°02	73°20'	37.0333	73.3333	Darrah-E issik-E Payan Map		10	Second label: Rasmont det. 1984 Pyrobombus incertoides (Vogt). Third label: Bombus (Melanobombus) keriensis s. str. Det. P. H. Williams 2019	UMONS	Ghisbain et al. 2020
AF#249	Bombus	Melanobombus	keriensis s. str.	W	Afghanistan	Grosser Pamir, Issiktal, Quellflur in Artemisia-Chenopodiensteppe	1975-08-25	1975-08-25	3500	3500	H. Huss	37°02	73°20'	37.0333	73.3333	Darrah-E issik-E Payan Map		10	Second label: Rasmont det. 1984 Pyrobombus incertoides (Vogt). Third label: Bombus (Melanobombus) keriensis s. str. Det. P. H. Williams 2019	UMONS	Ghisbain et al. 2020
AF#250	Bombus	Melanobombus	keriensis s. str.	W	Afghanistan	Grosser Pamir, Issiktal, Quellflur in Artemisia-Chenopodiensteppe	1975-08-25	1975-08-25	3500	3500	H. Huss	37°02	73°20'	37.0333	73.3333	Darrah-E issik-E Payan Map		10	Second label: Rasmont det. 1984 Pyrobombus incertoides (Vogt). Third label: Bombus (Melanobombus) keriensis s. str. Det. P. H. Williams 2019	UMONS	Ghisbain et al. 2020
AF#251	Bombus	Melanobombus	keriensis s. str.	W	Afghanistan	Grosser Pamir, Issiktal, Quellflur in Artemisia-Chenopodiensteppe	1975-08-25	1975-08-25	3500	3500	H. Huss	37°02	73°20'	37.0333	73.3333	Darrah-E issik-E Payan Map		10	Second label: Rasmont det. 1984 Pyrobombus incertoides (Vogt). Third label: Bombus (Melanobombus) keriensis s. str. Det. P. H. Williams 2019	UMONS	Ghisbain et al. 2020
AF#252	Bombus	Melanobombus	keriensis s. str.	W	Afghanistan	Grosser Pamir, Issiktal, Quellflur in Artemisia-Chenopodiensteppe	1975-08-25	1975-08-25	3500	3500	H. Huss	37°02	73°20'	37.0333	73.3333	Darrah-E issik-E Payan Map		10	Second label: Rasmont det. 1984 Pyrobombus incertoides (Vogt). Third label: Bombus (Melanobombus) keriensis s. str. Det. P. H. Williams 2019	UMONS	Ghisbain et al. 2020
AF#253	Bombus	Melanobombus	keriensis s. str.	W	Afghanistan	Grosser Pamir, Issiktal, Quellflur in Artemisia-Chenopodiensteppe	1975-08-25	1975-08-25	3500	3500	H. Huss	37°02	73°20'	37.0333	73.3333	Darrah-E issik-E Payan Map		10	Second label: Rasmont det. 1984 Pyrobombus incertoides (Vogt). Third label: Bombus (Melanobombus) keriensis s. str. Det. P. H. Williams 2019	UMONS	Ghisbain et al. 2020
AF#254	Bombus	Melanobombus	keriensis s. str.	W	Afghanistan	Grosser Pamir, Issiktal, Quellflur in Artemisia-Chenopodiensteppe	1975-08-25	1975-08-25	3500	3500	H. Huss	37°02	73°20'	37.0333	73.3333	Darrah-E issik-E Payan Map		10	Second label: Rasmont det. 1984 Pyrobombus incertoides (Vogt). Third label: Bombus (Melanobombus) keriensis s. str. Det. P. H. Williams 2019	UMONS	Ghisbain et al. 2020
AF#255	Bombus	Melanobombus	keriensis s. str.	W	Afghanistan	Grosser Pamir, Issiktal, Quellflur in Artemisia-Chenopodiensteppe	1975-08-25	1975-08-25	3500	3500	H. Huss	37°02	73°20'	37.0333	73.3333	Darrah-E issik-E Payan Map		10	Second label: Rasmont det. 1984 Pyrobombus incertoides (Vogt). Third label: Bombus (Melanobombus) keriensis s. str. Det. P. H. Williams 2019	UMONS	Ghisbain et al. 2020
AF#256	Bombus	Melanobombus	keriensis s. str.	W	Afghanistan	Grosser Pamir, Issiktal, Quellflur in Artemisia-Chenopodiensteppe	1975-08-25	1975-08-25	3500	3500	H. Huss	37°02	73°20'	37.0333	73.3333	Darrah-E issik-E Payan Map		10	Second label: Rasmont det. 1984 Pyrobombus incertoides (Vogt). Third label: Bombus (Melanobombus) keriensis s. str. Det. P. H. Williams 2019	UMONS	Ghisbain et al. 2020
AF#257	Bombus	Melanobombus	keriensis s. str.	W	Afghanistan	Grosser Pamir, Issiktal, Quellflur in Artemisia-Chenopodiensteppe	1975-08-25	1975-08-25	3500	3500	H. Huss	37°02	73°20'	37.0333	73.3333	Darrah-E issik-E Payan Map		10	Second label: Rasmont det. 1984 Pyrobombus incertoides (Vogt). Third label: Bombus (Melanobombus) keriensis s. str. Det. P. H. Williams 2019	UMONS	Ghisbain et al. 2020
AF#258	Bombus	Melanobombus	keriensis s. str.	W	Afghanistan	Grosser Pamir, Issiktal, Quellflur in Artemisia-Chenopodiensteppe	1975-08-25	1975-08-25	3500	3500	H. Huss	37°02	73°20'	37.0333	73.3333	Darrah-E issik-E Payan Map		10	Second label: Rasmont det. 1984 Pyrobombus incertoides (Vogt). Third label: Bombus (Melanobombus) keriensis s. str. Det. P. H. Williams 2019	UMONS	Ghisbain et al. 2020
AF#259	Bombus	Melanobombus	keriensis s. str.	W	Afghanistan	Grosser Pamir, Issiktal, Quellflur in Artemisia-Chenopodiensteppe	1975-08-25	1975-08-25	3500	3500	H. Huss	37°02	73°20'	37.0333	73.3333	Darrah-E issik-E Payan Map		10	Second label: Rasmont det. 1984 Pyrobombus incertoides (Vogt). Third label: Bombus (Melanobombus) keriensis s. str. Det. P. H. Williams 2019	UMONS	Ghisbain et al. 2020
AF#260	Bombus	Melanobombus	keriensis s. str.	W	Afghanistan	Grosser Pamir, Issiktal, Quellflur in Artemisia-Chenopodiensteppe	1975-08-25	1975-08-25	3500	3500	H. Huss	37°02	73°20'	37.0333	73.3333	Darrah-E issik-E Payan Map		10	Second label: Rasmont det. 1984 Pyrobombus incertoides (Vogt). Third label: Bombus (Melanobombus) keriensis s. str. Det. P. H. Williams 2019	UMONS	Ghisbain et al. 2020
AF#261	Bombus	Melanobombus	keriensis s. str.	W	Afghanistan	Grosser Pamir, Issiktal, Quellflur in Artemisia-Chenopodiensteppe	1975-08-25	1975-08-25	3500	3500	H. Huss	37°02	73°20'	37.0333	73.3333	Darrah-E issik-E Payan Map		10	Second label: Rasmont det. 1984 Pyrobombus incertoides (Vogt). Third label: Bombus (Melanobombus) keriensis s. str. Det. P. H. Williams 2019	UMONS	Ghisbain et al. 2020
AF#262	Bombus	Melanobombus	keriensis s. str.	W	Afghanistan	Grosser Pamir, Issiktal, Quellflur in Artemisia-Chenopodiensteppe	1975-08-25	1975-08-25	3500	3500	H. Huss	37°02	73°20'	37.0333	73.3333	Darrah-E issik-E Payan Map		10	Second label: Rasmont det. 1984 Pyrobombus incertoides (Vogt). Third label: Bombus (Melanobombus) keriensis s. str. Det. P. H. Williams 2019	UMONS	Ghisbain et al. 2020
AF#263	Bombus	Melanobombus	keriensis s. str.	W	Afghanistan	Grosser Pamir, Issiktal, Quellflur in Artemisia-Chenopodiensteppe	1975-08-25	1975-08-25	3500	3500	H. Huss	37°02	73°20'	37.0333	73.3333	Darrah-E issik-E Payan Map		10	Second label: Rasmont det. 1984 Pyrobombus incertoides (Vogt). Third label: Bombus (Melanobombus) keriensis s. str. Det. P. H. Williams 2019	UMONS	Ghisbain et al. 2020
AF#264	Bombus	Melanobombus	keriensis s. str.	W	Afghanistan	Grosser Pamir, Issiktal, Quellflur in Artemisia-Chenopodiensteppe	1975-08-25	1975-08-25	3500	3500	H. Huss	37°02	73°20'	37.0333	73.3333	Darrah-E issik-E Payan Map		10	Second label: Rasmont det. 1984 Pyrobombus incertoides (Vogt). Third label: Bombus (Melanobombus) keriensis s. str. Det. P. H. Williams 2019	UMONS	Ghisbain et al. 2020
AF#265	Bombus	Melanobombus	keriensis s. str.	W	Afghanistan	Grosser Pamir, Issiktal, Quellflur in Artemisia-Chenopodiensteppe	1975-08-25	1975-08-25	3500	3500	H. Huss	37°02	73°20'	37.0333	73.3333	Darrah-E issik-E Payan Map		10	Second label: Rasmont det. 1984 Pyrobombus incertoides (Vogt). Third label: Bombus (Melanobombus) keriensis s. str. Det. P. H. Williams 2019	UMONS	Ghisbain et al. 2020
AF#266	Bombus	Melanobombus	keriensis s. str.	W	Afghanistan	Grosser Pamir, Issiktal, Quellflur in Artemisia-Chenopodiensteppe	1975-08-25	1975-08-25	3500	3500	H. Huss	37°02	73°20'	37.0333	73.3333	Darrah-E issik-E Payan Map		10	Second label: Rasmont det. 1984 Pyrobombus incertoides (Vogt). Third label: Bombus (Melanobombus) keriensis s. str. Det. P. H. Williams 2019	UMONS	Ghisbain et al. 2020
AF#267	Bombus	Melanobombus	keriensis s. str.	W	Afghanistan	Grosser Pamir, Issiktal, Quellflur in Artemisia-Chenopodiensteppe	1975-08-17	1975-08-17	3500	3500	H. Huss	37°02	73°20'	37.0333	73.3333	Darrah-E issik-E Payan Map		10	Second label: Rasmont det. 1984 Pyrobombus incertoides (Vogt). Third label: Bombus (Melanobombus) keriensis s. str. Det. P. H. Williams 2019	UMONS	Ghisbain et al. 2020
AF#268	Bombus	Melanobombus	keriensis s. str.	W	Afghanistan	Grosser Pamir, Issiktal, Quellflur in Artemisia-Chenopodiensteppe	1975-08-17	1975-08-17	3500	3500	H. Huss	37°02	73°20'	37.0333	73.3333	Darrah-E issik-E Payan Map		10	Second label: Rasmont det. 1984 Pyrobombus incertoides (Vogt). Third label: Bombus (Melanobombus) keriensis s. str. Det. P. H. Williams 2019	UMONS	Ghisbain et al. 2020
AF#269	Bombus	Melanobombus	keriensis s. str.	W	Afghanistan	Grosser Pamir, Issiktal, Quellflur in Artemisia-Chenopodiensteppe	1975-08-17	1975-08-17	3500	3500	H. Huss	37°02	73°20'	37.0333	73.3333	Darrah-E issik-E Payan Map		10	Second label: Rasmont det. 1984 Pyrobombus incertoides (Vogt). Third label: Bombus (Melanobombus) keriensis s. str. Det. P. H. Williams 2019	UMONS	Ghisbain et al. 2020
AF#270	Bombus	Melanobombus	keriensis s. str.	W	Afghanistan	Grosser Pamir, Issiktal, Quellflur in Artemisia-Chenopodiensteppe	1975-08-17	1975-08-17	3500	3500	H. Huss	37°02	73°20'	37.0333	73.3333	Darrah-E issik-E Payan Map		10	Second label: Rasmont det. 1984 Pyrobombus incertoides (Vogt). Third label: Bombus (Melanobombus) keriensis s. str. Det. P. H. Williams 2019	UMONS	Ghisbain et al. 2020
AF#271	Bombus	Melanobombus	keriensis s. str.	W	Afghanistan	Grosser Pamir, Issiktal, Quellflur in Artemisia-Chenopodiensteppe	1975-08-17	1975-08-17	3500	3500	H. Huss	37°02	73°20'	37.0333	73.3333	Darrah-E issik-E Payan Map		10	Second label: Rasmont det. 1984 Pyrobombus incertoides (Vogt). Third label: Bombus (Melanobombus) keriensis s. str. Det. P. H. Williams 2019	UMONS	Ghisbain et al. 2020
AF#272	Bombus	Melanobombus	keriensis s. str.	W	Afghanistan	Grosser Pamir Issiktal, Salix-bestande	1975-08-12	1975-08-12	3600	3600	H. Huss								Second label: Rasmont det. 1984 Pyrobombus incertoides (Vogt). Third label: Bombus (Melanobombus) keriensis s. str. Det. P. H. Williams 2019	UMONS	Ghisbain et al. 2020
AF#273	Bombus	Melanobombus	keriensis s. str.	W	Afghanistan	Grosser Pamir Issiktal, Salix-bestande	1975-08-12	1975-08-12	3600	3600	H. Huss								Second label: Rasmont det. 1984 Pyrobombus incertoides (Vogt). Third label: Bombus (Melanobombus) keriensis s. str. Det. P. H. Williams 2019	UMONS	Ghisbain et al. 2020
AF#274	Bombus	Melanobombus	keriensis s. str.	W	Afghanistan	Grosser Pamir Issiktal, Salix-bestande	1975-08-12	1975-08-12	3600	3600	H. Huss								Second label: Rasmont det. 1984 Pyrobombus incertoides (Vogt). Third label: Bombus (Melanobombus) keriensis s. str. Det. P. H. Williams 2019	UMONS	Ghisbain et al. 2020
AF#275	Bombus	Melanobombus	keriensis s. str.	Q	Afghanistan	Grosser Pamir Issiktal	1975-08	1975-08-01			H. Huss			37.0036	73.3308			10	Second label: Rasmont det. 1984 Pyrobombus keriensis histrio (Vogt). Third label: Bombus (Melanobombus) keriensis s. str. Det. P. H. Williams 2019	UMONS	Ghisbain et al. 2020
AF#276	Bombus	Melanobombus	keriensis s. str.	W	Afghanistan	Grosser Pamir Issiktal	1975-08	1975-08-01			H. Huss			37.0036	73.3308			10	Second label: Rasmont det. 1984 Pyrobombus incertoides (Vogt). Third label: Bombus (Melanobombus) keriensis s. str. Det. P. H. Williams 2019	UMONS	Ghisbain et al. 2020
AF#277	Bombus	Melanobombus	keriensis s. str.	W	Afghanistan	Grosser Pamir Issiktal	1975-08	1975-08-01			H. Huss			37.0036	73.3308			10	Second label: Rasmont det. 1984 Pyrobombus incertoides (Vogt). Third label: Bombus (Melanobombus) keriensis s. str. Det. P. H. Williams 2019	UMONS	Ghisbain et al. 2020
AF#278	Bombus	Melanobombus	keriensis s. str.	W	Afghanistan	Grosser Pamir Issiktal	1975-08	1975-08-01			H. Huss			37.0036	73.3308			10	Second label: Rasmont det. 1984 Pyrobombus incertoides (Vogt). Third label: Bombus (Melanobombus) keriensis s. str. Det. P. H. Williams 2019	UMONS	Ghisbain et al. 2020
AF#279	Bombus	Melanobombus	keriensis s. str.	W	Afghanistan	Grosser Pamir Issiktal	1975-08	1975-08-01			H. Huss			37.0036	73.3308			10	Second label: Rasmont det. 1984 Pyrobombus incertoides (Vogt). Third label: Bombus (Melanobombus) keriensis s. str. Det. P. H. Williams 2019	UMONS	Ghisbain et al. 2020
AF#280	Bombus	Melanobombus	keriensis s. str.	W	Afghanistan	Grosser Pamir, Issiktal, Quellflur in Artemisia-Chenopodiensteppe	1975-08-09	1975-08-09	3500	3500	H. Huss	37°02	73°20'	37.0333	73.3333	Darrah-E issik-E Payan Map		10	Second label: Rasmont det. 1984 Pyrobombus incertoides (Vogt). Third label: Bombus (Melanobombus) keriensis s. str. Det. P. H. Williams 2019	UMONS	Ghisbain et al. 2020
AF#281	Bombus	Melanobombus	keriensis s. str.	W	Afghanistan	Grosser Pamir, Issiktal, Quellflur in Artemisia-Chenopodiensteppe	1975-08-09	1975-08-09	3500	3500	H. Huss	37°02	73°20'	37.0333	73.3333	Darrah-E issik-E Payan Map		10	Second label: Rasmont det. 1984 Pyrobombus incertoides (Vogt). Third label: Bombus (Melanobombus) keriensis s. str. Det. P. H. Williams 2019	UMONS	Ghisbain et al. 2020
AF#282	Bombus	Melanobombus	keriensis s. str.	W	Afghanistan	Grosser Pamir Issiktal	1975-08-12	1975-08-12	4200	4200	H. Huss			37.0036	73.3308			10	Second label: Rasmont det. 1984 Pyrobombus incertoides (Vogt). Third label: Bombus (Melanobombus) keriensis s. str. Det. P. H. Williams 2019	UMONS	Ghisbain et al. 2020
AF#308	Bombus	Melanobombus	keriensis s. str.	W	Afghanistan	N-Afghanistan, Prov. Badakhshan, Grosser Pamir, Kotal-e-Wazir			4400	4400	C. Naumann			36.9833	72.7833			10	Second label: Rasmont det. 1984 Pyrobombus aff. keriensis (Mor.). Third label: Bombus (Melanobombus) keriensis s. str. Det. P. H. Williams 2019	UMONS	Ghisbain et al. 2020
AF#309	Bombus	Melanobombus	keriensis s. str.	W	Afghanistan	N-Afghanistan, Prov. Badakhshan, Grosser Pamir, Kotal-e-Wazir			4400	4400	C. Naumann			36.9833	72.7833			10	Second label: Rasmont det. 1984 Pyrobombus aff. keriensis (Mor.). Third label: Bombus (Melanobombus) keriensis s. str. Det. P. H. Williams 2019	UMONS	Ghisbain et al. 2020
AF#310	Bombus	Melanobombus	keriensis s. str.	W	Afghanistan	N-Afghanistan, Prov. Badakhshan, Grosser Pamir, Kotal-e-Wazir			4400	4400	C. Naumann			36.9833	72.7833			10	Second label: Rasmont det. 1984 Pyrobombus aff. keriensis (Mor.). Third label: Bombus (Melanobombus) keriensis s. str. Det. P. H. Williams 2019	UMONS	Ghisbain et al. 2020
AF#311	Bombus	Melanobombus	keriensis s. str.	W	Afghanistan	N-Afghanistan, Prov. Badakhshan, Grosser Pamir, Kotal-e-Wazir			4400	4400	C. Naumann			36.9833	72.7833			10	Second label: Rasmont det. 1984 Pyrobombus aff. keriensis (Mor.). Third label: Bombus (Melanobombus) keriensis s. str. Det. P. H. Williams 2019	UMONS	Ghisbain et al. 2020
AF#312	Bombus	Melanobombus	keriensis s. str.	W	Afghanistan	Salang-Paß, Hindikusch	1969-07-13	1969-07-13	3500	3500	D. Müting			35.3125	69.0419	GoogleEarth	Salang Pass (=Salangpass)	1	Second label: Bombus (lapidariobombus) keriensis Mor., 1886. Third label: Rasmont det. 1984 Pyrobombus aff. keriensis (Mor.). Fourth label: Bombus (Melanobombus) keriensis s. str. Det. P. H. Williams 2019	UMONS	Ghisbain et al. 2020
AF#313	Bombus	Melanobombus	keriensis s. str.	M	Afghanistan	Salang-Paß, Hindikusch	1969-07-13	1969-07-13	3500	3500	D. Müting			35.3125	69.0419	GoogleEarth	Salang Pass (=Salangpass)	1	Second label: Rasmont det. 1984 Pyrobombus aff. keriensis (Mor.). Third label: Bombus (Melanobombus) keriensis s. str. Det. P. H. Williams 2019	UMONS	Ghisbain et al. 2020
AF#314	Bombus	Melanobombus	keriensis s. str.	M	Afghanistan	Salang-Paß, Hindikusch	1969-07-13	1969-07-13	3500	3500	D. Müting			35.3125	69.0419	GoogleEarth	Salang Pass (=Salangpass)	1	Second label: Rasmont det. 1984 Pyrobombus aff. keriensis (Mor.). Third label: Bombus (Melanobombus) keriensis s. str. Det. P. H. Williams 2019	UMONS	Ghisbain et al. 2020
AF#372	Bombus	Melanobombus	keriensis s. str.	Q	Afghanistan	Grosser Pamir, Darrah-e-Istmotsh (nördl. Zweig), südl. Seitental	1971-08-05	1971-08-05	4200-4400	4200-4400	Ebert and Naumann			37.23	72.83	GoogleEarth	Darya-e Istmotsh	10	Second label: Rasmont det. 1984 Pyrobombus aff. keriensis (Mor.). Third label: Bombus (Melanobombus) keriensis s. str. Det. P. H. Williams 2019	UMONS	Ghisbain et al. 2020
AF#373	Bombus	Melanobombus	keriensis s. str.	W	Afghanistan	Z-Afghanistan, Koh-i-Baba, S-Seite, Shah-tu-Pass	17--19.7.1966	1966-07-18	3000	3000	G. Ebert			reference coordinates of the Koh-i-Baba 34.64 N, 67.62 E		GoogleEarth		>100	Second label: Rasmont det. 1984 Pyrobombus aff. keriensis (Mor.). Third label: Bombus (Melanobombus) keriensis s. str. Det. P. H. Williams 2019	UMONS	Ghisbain et al. 2020
AF#374	Bombus	Melanobombus	keriensis s. str.	W	Afghanistan	Z-Afghanistan, Koh-i-Baba, S-Seite, Shah-tu-Pass	17--19.7.1966	1966-07-18	3000	3000	G. Ebert			reference coordinates of the Koh-i-Baba 34.64 N, 67.62 E		GoogleEarth		>100	Second label: Rasmont det. 1984 Pyrobombus aff. keriensis (Mor.). Third label: Bombus (Melanobombus) keriensis s. str. Det. P. H. Williams 2019	UMONS	Ghisbain et al. 2020
AF#376	Bombus	Melanobombus	keriensis s. str.	Q	Afghanistan	Grosser Pamir, Darrah-e-Istmotsh (nördl. Zweig), südl. Seitental	1971-08-05	1971-08-05	4200-4400	4200-4400	Ebert and Naumann			37.23	72.83	GoogleEarth	Darya-e Istmotsh	10	Second label: Rasmont det. 1984 Pyrobombus incertoides (Vogt). Third label: Bombus (Melanobombus) keriensis s. str. Det. P. H. Williams 2019	UMONS	Ghisbain et al. 2020
AF#325	Bombus	Melanobombus	keriensis s. str.	Q	Afghanistan	N-Afghanistan, Prov. Badakhshan, Grosser Pamir, Kotal-e-Wazir	1971-08-07	1971-08-07	4400	4400	C. Naumann			36.9833	72.7833			10	Nr. 1312 Second label: Rasmont det. 1984 Pyrobombus incertoides (Vogt). Third label: Bombus (Melanobombus) keriensis s. str. Det. P. H. Williams 2019	UMONS	Ghisbain et al. 2020
AF#326	Bombus	Melanobombus	keriensis s. str.	Q	Afghanistan	N-Afghanistan, Prov. Badakhshan, Grosser Pamir, Kotal-e-Wazir	1971-08-07	1971-08-07	4400	4400	C. Naumann			36.9833	72.7833			10	Nr. 1312 Second label: Rasmont det. 1984 Pyrobombus incertoides (Vogt). Third label: Bombus (Melanobombus) keriensis s. str. Det. P. H. Williams 2019	UMONS	Ghisbain et al. 2020
AF#327	Bombus	Melanobombus	keriensis s. str.	W	Afghanistan	N-Afghanistan, Prov. Badakhshan, Grosser Pamir, Kotal-e-Wazir	1971-08-07	1971-08-07	4400	4400	C. Naumann			36.9833	72.7833			10	Nr. 1312 Second label: Rasmont det. 1984 Pyrobombus incertoides (Vogt). Third label: Bombus (Melanobombus) keriensis s. str. Det. P. H. Williams 2019	UMONS	Ghisbain et al. 2020
AF#328	Bombus	Melanobombus	keriensis s. str.	W	Afghanistan	N-Afghanistan, Prov. Badakhshan, Grosser Pamir, Kotal-e-Wazir	1971-08-07	1971-08-07	4400	4400	C. Naumann			36.9833	72.7833			10	Nr. 1312 Second label: Rasmont det. 1984 Pyrobombus incertoides (Vogt). Third label: Bombus (Melanobombus) keriensis s. str. Det. P. H. Williams 2019	UMONS	Ghisbain et al. 2020
AF#329	Bombus	Melanobombus	keriensis s. str.	W	Afghanistan	N-Afghanistan, Prov. Badakhshan, Grosser Pamir, Kotal-e-Wazir	1971-08-07	1971-08-07	4400	4400	C. Naumann			36.9833	72.7833			10	Nr. 1312 Second label: Rasmont det. 1984 Pyrobombus incertoides (Vogt). Third label: Bombus (Melanobombus) keriensis s. str. Det. P. H. Williams 2019	UMONS	Ghisbain et al. 2020
AF#330	Bombus	Melanobombus	keriensis s. str.	W	Afghanistan	N-Afghanistan, Prov. Badakhshan, Grosser Pamir, Kotal-e-Wazir	1971-08-07	1971-08-07	4400	4400	C. Naumann			36.9833	72.7833			10	Nr. 1312 Second label: Rasmont det. 1984 Pyrobombus incertoides (Vogt). Third label: Bombus (Melanobombus) keriensis s. str. Det. P. H. Williams 2019	UMONS	Ghisbain et al. 2020
AF#331	Bombus	Melanobombus	keriensis s. str.	W	Afghanistan	N-Afghanistan, Prov. Badakhshan, Grosser Pamir, Kotal-e-Wazir	1971-08-07	1971-08-07	4400	4400	C. Naumann			36.9833	72.7833			10	Nr. 1312 Second label: Rasmont det. 1984 Pyrobombus incertoides (Vogt). Third label: Bombus (Melanobombus) keriensis s. str. Det. P. H. Williams 2019	UMONS	Ghisbain et al. 2020
AF#332	Bombus	Melanobombus	keriensis s. str.	W	Afghanistan	N-Afghanistan, Prov. Badakhshan, Grosser Pamir, Kotal-e-Wazir	1971-08-07	1971-08-07	4400	4400	C. Naumann			36.9833	72.7833			10	Nr. 1312 Second label: Rasmont det. 1984 Pyrobombus incertoides (Vogt). Third label: Bombus (Melanobombus) keriensis s. str. Det. P. H. Williams 2019	UMONS	Ghisbain et al. 2020
AF#333	Bombus	Melanobombus	keriensis s. str.	M	Afghanistan	N-Afghanistan, Prov. Badakhshan, Grosser Pamir, Kotal-e-Wazir	1971-08-07	1971-08-07	4400	4400	C. Naumann			36.9833	72.7833			10	Nr. 1312 Second label: Rasmont det. 1984 Pyrobombus incertoides (Vogt). Third label: Bombus (Melanobombus) keriensis s. str. Det. P. H. Williams 2019	UMONS	Ghisbain et al. 2020
AF#334	Bombus	Melanobombus	keriensis s. str.	M	Afghanistan	N-Afghanistan, Prov. Badakhshan, Grosser Pamir, Kotal-e-Wazir	1971-08-07	1971-08-07	4400	4400	C. Naumann			36.9833	72.7833			10	Nr. 1312 Second label: Rasmont det. 1984 Pyrobombus incertoides (Vogt). Third label: Bombus (Melanobombus) keriensis s. str. Det. P. H. Williams 2019	UMONS	Ghisbain et al. 2020
AF#335	Bombus	Melanobombus	keriensis s. str.	W	Afghanistan	Grosser Pamir, Issiktal, Quellflur in Artemisia-Chenopodiensteppe	1975-08-16	1975-08-16	3500	3500	H. Huss	37°02	73°20'	37.0333	73.3333	Darrah-E issik-E Payan Map		10	Second label: Rasmont det. 1984 Pyrobombus incertoides (Vogt). Third label: Bombus (Melanobombus) keriensis s. str. Det. P. H. Williams 2019	UMONS	Ghisbain et al. 2020
AF#336	Bombus	Melanobombus	keriensis s. str.	W	Afghanistan	Grosser Pamir, Issiktal, Quellflur in Artemisia-Chenopodiensteppe	1975-08-16	1975-08-16	3500	3500	H. Huss	37°02	73°20'	37.0333	73.3333	Darrah-E issik-E Payan Map		10	Second label: Rasmont det. 1984 Pyrobombus incertoides (Vogt). Third label: Bombus (Melanobombus) keriensis s. str. Det. P. H. Williams 2019	UMONS	Ghisbain et al. 2020
AF#81	Bombus	Pyrobombus	kotzschi	M	Afghanistan	Hindu Kush, Tarest Mts., high valley	29.viii-3.ix.67	1967-09-01	3250	3250	D.K. Mardon	36°20’N.	69°50’ E.	36.3333	69.8333	label		10	B.M. 1967-657. Second label: Bombus (Pyrobombus) biroi Vogt det. P. H. Williams 1987 [revised as kotzchi (20.viii.2019)], Third label: NHMUK 013380754	NHM (London)	Ghisbain et al. 2020
AF#13	Bombus	Pyrobombus	kotzschi	W	Afghanistan	Hindu Kush, Tarest Mts., high valley	29.viii-3.ix.67	1967-09-01	3250	3250	D.K. Mardon	36°20’N.	69°50’ E.	36.3333	69.8333	label		10	B.M. 1967-657	NHM (London)	Ghisbain et al. 2020
4403	Bombus	Mendacibombus	makarjini	M	Afghanistan	Kotal-e Wazit	1971-08-07	1971-08-07	4400	4400	Naum.			36.9833	72.7833			10		PW	Ghisbain et al. 2020
4418	Bombus	Mendacibombus	marussinus	W	Afghanistan	Issik					H Huss			37.0036	73.3308			10		UMONS	Ghisbain et al. 2020
4419	Bombus	Mendacibombus	marussinus	M	Afghanistan	Issik					H Huss			37.0036	73.3308			10		PW	Ghisbain et al. 2020
1175	Bombus	Mendacibombus	marussinus	W	Afghanistan	Pagmangebirge [Paghman mts]	1953-08-26	1953-08-26	2800	2800	J Klapperich			34.6107	68.8952	GoogleEarth		10		RMNH	Ghisbain et al. 2020
465	Bombus	Mendacibombus	marussinus	W	Afghanistan	Tarest Mts	1967-09-01	1967-09-01	3250	3250	DK Mardon			36.3333	69.8333	label		10		NHM	Ghisbain et al. 2020
466	Bombus	Mendacibombus	marussinus	W	Afghanistan	Tarest Mts	1967-09-01	1967-09-01	3250	3250	DK Mardon			36.3333	69.8333	label		10		NHM	Ghisbain et al. 2020
4405	Bombus	Mendacibombus	marussinus	W	Afghanistan	Issik	1975-08-18	1975-08-18	3500	3500	H Huss			37.0036	73.3308			10		UMONS	Ghisbain et al. 2020
4406	Bombus	Mendacibombus	marussinus	W	Afghanistan	Issik	1975-08-22	1975-08-22	3500	3500	H Huss			37.0036	73.3308			10		UMONS	Ghisbain et al. 2020
4407	Bombus	Mendacibombus	marussinus	W	Afghanistan	Issik	1975-08-23	1975-08-23	3500	3500	H Huss			37.0036	73.3308			10		UMONS	Ghisbain et al. 2020
4408	Bombus	Mendacibombus	marussinus	W	Afghanistan	Issik	1975-08-23	1975-08-23	3500	3500	H Huss			37.0036	73.3308			10		UMONS	Ghisbain et al. 2020
4409	Bombus	Mendacibombus	marussinus	W	Afghanistan	Issik	1975-08-23	1975-08-23	3500	3500	H Huss			37.0036	73.3308			10		UMONS	Ghisbain et al. 2020
4410	Bombus	Mendacibombus	marussinus	W	Afghanistan	Issik	1975-08-23	1975-08-23	3500	3500	H Huss			37.0036	73.3308			10		UMONS	Ghisbain et al. 2020
4411	Bombus	Mendacibombus	marussinus	W	Afghanistan	Issik	1975-08-23	1975-08-23	3500	3500	H Huss			37.0036	73.3308			10		UMONS	Ghisbain et al. 2020
4412	Bombus	Mendacibombus	marussinus	W	Afghanistan	Issik	1975-08-23	1975-08-23	3500	3500	H Huss			37.0036	73.3308			10		PW	Ghisbain et al. 2020
4413	Bombus	Mendacibombus	marussinus	W	Afghanistan	Issik	1975-08-23	1975-08-23	3500	3500	H Huss			37.0036	73.3308			10		UMONS	Ghisbain et al. 2020
4414	Bombus	Mendacibombus	marussinus	W	Afghanistan	Issik	1975-08-23	1975-08-23	3500	3500	H Huss			37.0036	73.3308			10		UMONS	Ghisbain et al. 2020
4417	Bombus	Mendacibombus	marussinus	W	Afghanistan	Issik	1975-08-25	1975-08-25	3500	3500	H Huss			37.0036	73.3308			10		UMONS	Ghisbain et al. 2020
1164	Bombus	Mendacibombus	marussinus	W	Afghanistan	Hindukusch, Nuksan Pass [?near Chitral, Konar]			3750	3750	H Kotzsch E Kotzsch			36.3333	71.5833	Grieshuber and Worthy 2006, out of Afgh?		10		RMNH	Ghisbain et al. 2020
1165	Bombus	Mendacibombus	marussinus	M	Afghanistan	Hindukusch, Nuksan Pass [?near Chitral, Konar]			3750	3750	H Kotzsch E Kotzsch			36.3333	71.5833	Grieshuber and Worthy 2006, out of Afgh?		10		RMNH	Ghisbain et al. 2020
1167	Bombus	Mendacibombus	marussinus	M	Afghanistan	Hindukusch, Chodja-Mahomed [Kwaja Muhammed]			3900	3900	H Kotzsch E Kotzsch			36.417	70.5762	GoogleEarth		10		RMNH	Ghisbain et al. 2020
1163	Bombus	Mendacibombus	marussinus	Q	Afghanistan	Badakshan, Anjuman Pass	1952-08-12	1952-08-12	4200	4200	J Klapperich			35.7987	70.2456	GoogleEarth		10		RMNH	Ghisbain et al. 2020
1168	Bombus	Mendacibombus	marussinus	W	Afghanistan	Badakshan, Anjuman Pass	1952-08-12	1952-08-12	4200	4200	J Klapperich			35.7987	70.2456	GoogleEarth		10		RMNH	Ghisbain et al. 2020
1169	Bombus	Mendacibombus	marussinus	W	Afghanistan	Badakshan, Anjuman Pass	1952-08-12	1952-08-12	4200	4200	J Klapperich			35.7987	70.2456	GoogleEarth		10		RMNH	Ghisbain et al. 2020
1170	Bombus	Mendacibombus	marussinus	W	Afghanistan	Badakshan, Anjuman Pass	1952-08-12	1952-08-12	4200	4200	J Klapperich			35.7987	70.2456	GoogleEarth		10		RMNH	Ghisbain et al. 2020
1171	Bombus	Mendacibombus	marussinus	W	Afghanistan	Badakshan, Anjuman Pass	1952-08-12	1952-08-12	4200	4200	J Klapperich			35.7987	70.2456	GoogleEarth		10		RMNH	Ghisbain et al. 2020
1172	Bombus	Mendacibombus	marussinus	W	Afghanistan	Badakshan, Anjuman Pass	1952-08-12	1952-08-12	4200	4200	J Klapperich			35.7987	70.2456	GoogleEarth		10		RMNH	Ghisbain et al. 2020
1173	Bombus	Mendacibombus	marussinus	W	Afghanistan	Badakshan, Anjuman Pass	1952-08-12	1952-08-12	4200	4200	J Klapperich			35.7987	70.2456	GoogleEarth		10		RMNH	Ghisbain et al. 2020
1174	Bombus	Mendacibombus	marussinus	W	Afghanistan	Badakshan, Anjuman Pass	1952-08-13	1952-08-13	4200	4200	J Klapperich			35.7987	70.2456	GoogleEarth		10		RMNH	Ghisbain et al. 2020
1166	Bombus	Mendacibombus	marussinus	W	Afghanistan	Hindukusch, Andarab			4250	4250	H Kotzsch E Kotzsch			35.6753	69.3192	GoogleEarth		10		RMNH	Ghisbain et al. 2020
4415	Bombus	Mendacibombus	marussinus	W	Afghanistan	Issik	1975-08-24	1975-08-24	4250	4250	H Huss			37.0036	73.3308			10		UMONS	Ghisbain et al. 2020
4416	Bombus	Mendacibombus	marussinus	M	Afghanistan	Issik	1975-08-24	1975-08-24	4250	4250	H Huss			37.0036	73.3308			10		UMONS	Ghisbain et al. 2020
4404	Bombus	Mendacibombus	marussinus	Q	Afghanistan	Kotal-e Wazit	1971-08-07	1971-08-07	4400	4400	Naum.			36.9833	72.7833			10		UMONS	Ghisbain et al. 2020
402	Bombus	Subterraneobombus	melanurus	M	Afghanistan	Ghilzai, St 108	1948-08-05	1948-08-05	1780	1780	N Haarlov									BMNH	Ghisbain et al. 2020
403	Bombus	Subterraneobombus	melanurus	M	Afghanistan	Ghilzai, St 108	1948-08-05	1948-08-05	1780	1780	N Haarlov									BMNH	Ghisbain et al. 2020
404	Bombus	Subterraneobombus	melanurus	M	Afghanistan	Ghilzai, St 108	1948-08-05	1948-08-05	1780	1780	N Haarlov									BMNH	Ghisbain et al. 2020
401	Bombus	Subterraneobombus	melanurus	W	Afghanistan	Hindu Kush	1968-08-06	1968-08-06	2290	2290	M Tong			Impossible to locate, Hindu Kush is 800-km-long						BMNH	Ghisbain et al. 2020
400	Bombus	Subterraneobombus	melanurus	W	Afghanistan	Tarest mts	1967-09-01	1967-09-01	3250	3250	DK Mardon			36.3333	69.8333	label		10		BMNH	Ghisbain et al. 2020
399	Bombus	Subterraneobombus	melanurus	Q	Afghanistan	Kamdesh, near Suingal/Shkurigal confluence			3350	3350	PH Ryley			35.75	71.25	label		10		BMNH	Ghisbain et al. 2020
AF#167	Bombus	Subterraneobombus	melanurus	Q	Afghanistan	Grosser Pamir, Issiktal, Quellflur in Artemisia-Chenopodiensteppe	1975-08-16	1975-08-16	3500	3500	H. Huss	37°02	73°20'	37.0333	73.3333	Darrah-E issik-E Payan Map		10	Second label: Rasmont det. 1984 Megabombus melanurus. Third label: Bombus (Subterraneobombus) melanurus Det. P. H. Williams 2019	UMONS	Ghisbain et al. 2020
AF#168	Bombus	Subterraneobombus	melanurus	W	Afghanistan	Grosser Pamir, Issiktal, Quellflur in Artemisia-Chenopodiensteppe	1975-08-16	1975-08-16	3500	3500	H. Huss	37°02	73°20'	37.0333	73.3333	Darrah-E issik-E Payan Map		10	Second label: Rasmont det. 1984 Megabombus melanurus. Third label: Bombus (Subterraneobombus) melanurus Det. P. H. Williams 2019	UMONS	Ghisbain et al. 2020
AF#169	Bombus	Subterraneobombus	melanurus	W	Afghanistan	Grosser Pamir, Issiktal, Quellflur in Artemisia-Chenopodiensteppe	1975-08-16	1975-08-16	3500	3500	H. Huss	37°02	73°20'	37.0333	73.3333	Darrah-E issik-E Payan Map		10	Second label: Rasmont det. 1984 Megabombus melanurus. Third label: Bombus (Subterraneobombus) melanurus Det. P. H. Williams 2019	UMONS	Ghisbain et al. 2020
AF#170	Bombus	Subterraneobombus	melanurus	W	Afghanistan	Grosser Pamir, Issiktal, Quellflur in Artemisia-Chenopodiensteppe	1975-08-16	1975-08-16	3500	3500	H. Huss	37°02	73°20'	37.0333	73.3333	Darrah-E issik-E Payan Map		10	Second label: Rasmont det. 1984 Megabombus melanurus. Third label: Bombus (Subterraneobombus) melanurus Det. P. H. Williams 2019	UMONS	Ghisbain et al. 2020
AF#171	Bombus	Subterraneobombus	melanurus	W	Afghanistan	Grosser Pamir, Issiktal, Quellflur in Artemisia-Chenopodiensteppe	1975-08-16	1975-08-16	3500	3500	H. Huss	37°02	73°20'	37.0333	73.3333	Darrah-E issik-E Payan Map		10	Second label: Rasmont det. 1984 Megabombus melanurus. Third label: Bombus (Subterraneobombus) melanurus Det. P. H. Williams 2019	UMONS	Ghisbain et al. 2020
AF#172	Bombus	Subterraneobombus	melanurus	W	Afghanistan	Grosser Pamir, Issiktal, Quellflur in Artemisia-Chenopodiensteppe	1975-08-22	1975-08-22	3500	3500	H. Huss	37°02	73°20'	37.0333	73.3333	Darrah-E issik-E Payan Map		10	Second label: Rasmont det. 1984 Megabombus melanurus. Third label: Bombus (Subterraneobombus) melanurus Det. P. H. Williams 2019	UMONS	Ghisbain et al. 2020
AF#173	Bombus	Subterraneobombus	melanurus	W	Afghanistan	Grosser Pamir, Issiktal, Quellflur in Artemisia-Chenopodiensteppe	1975-08-22	1975-08-22	3500	3500	H. Huss	37°02	73°20'	37.0333	73.3333	Darrah-E issik-E Payan Map		10	Second label: Rasmont det. 1984 Megabombus melanurus. Third label: Bombus (Subterraneobombus) melanurus Det. P. H. Williams 2019	UMONS	Ghisbain et al. 2020
AF#174	Bombus	Subterraneobombus	melanurus	W	Afghanistan	Grosser Pamir, Issiktal, Quellflur in Artemisia-Chenopodiensteppe	1975-08-22	1975-08-22	3500	3500	H. Huss	37°02	73°20'	37.0333	73.3333	Darrah-E issik-E Payan Map		10	Second label: Rasmont det. 1984 Megabombus melanurus. Third label: Bombus (Subterraneobombus) melanurus Det. P. H. Williams 2019	UMONS	Ghisbain et al. 2020
AF#175	Bombus	Subterraneobombus	melanurus	M	Afghanistan	Grosser Pamir, Issiktal, Quellflur in Artemisia-Chenopodiensteppe	1975-08-22	1975-08-22	3500	3500	H. Huss	37°02	73°20'	37.0333	73.3333	Darrah-E issik-E Payan Map		10	Second label: Rasmont det. 1984 Megabombus melanurus. Third label: Bombus (Subterraneobombus) melanurus Det. P. H. Williams 2019	UMONS	Ghisbain et al. 2020
AF#176	Bombus	Subterraneobombus	melanurus	M	Afghanistan	Grosser Pamir, Issiktal, Quellflur in Artemisia-Chenopodiensteppe	1975-08-22	1975-08-22	3500	3500	H. Huss	37°02	73°20'	37.0333	73.3333	Darrah-E issik-E Payan Map		10	Second label: Rasmont det. 1984 Megabombus melanurus. Third label: Bombus (Subterraneobombus) melanurus Det. P. H. Williams 2019	UMONS	Ghisbain et al. 2020
AF#177	Bombus	Subterraneobombus	melanurus	M	Afghanistan	Grosser Pamir, Issiktal, Quellflur in Artemisia-Chenopodiensteppe	1975-08-22	1975-08-22	3500	3500	H. Huss	37°02	73°20'	37.0333	73.3333	Darrah-E issik-E Payan Map		10	Second label: Rasmont det. 1984 Megabombus melanurus. Third label: Bombus (Subterraneobombus) melanurus Det. P. H. Williams 2019	UMONS	Ghisbain et al. 2020
AF#178	Bombus	Subterraneobombus	melanurus	M	Afghanistan	Grosser Pamir, Issiktal, Quellflur in Artemisia-Chenopodiensteppe	1975-08-22	1975-08-22	3500	3500	H. Huss	37°02	73°20'	37.0333	73.3333	Darrah-E issik-E Payan Map		10	Second label: Rasmont det. 1984 Megabombus melanurus. Third label: Bombus (Subterraneobombus) melanurus Det. P. H. Williams 2019	UMONS	Ghisbain et al. 2020
AF#179	Bombus	Subterraneobombus	melanurus	M	Afghanistan	Grosser Pamir, Issiktal, Quellflur in Artemisia-Chenopodiensteppe	1975-08-22	1975-08-22	3500	3500	H. Huss	37°02	73°20'	37.0333	73.3333	Darrah-E issik-E Payan Map		10	Second label: Rasmont det. 1984 Megabombus melanurus. Third label: Bombus (Subterraneobombus) melanurus Det. P. H. Williams 2019	UMONS	Ghisbain et al. 2020
AF#180	Bombus	Subterraneobombus	melanurus	M	Afghanistan	Grosser Pamir, Issiktal, Quellflur in Artemisia-Chenopodiensteppe	1975-08-22	1975-08-22	3500	3500	H. Huss	37°02	73°20'	37.0333	73.3333	Darrah-E issik-E Payan Map		10	Second label: Rasmont det. 1984 Megabombus melanurus. Third label: Bombus (Subterraneobombus) melanurus Det. P. H. Williams 2019	UMONS	Ghisbain et al. 2020
AF#181	Bombus	Subterraneobombus	melanurus	W	Afghanistan	Grosser Pamir, Issiktal, Quellflur in Artemisia-Chenopodiensteppe	1975-08-23	1975-08-23	3500	3500	H. Huss	37°02	73°20'	37.0333	73.3333	Darrah-E issik-E Payan Map		10	Second label: Rasmont det. 1984 Megabombus melanurus. Third label: Bombus (Subterraneobombus) melanurus Det. P. H. Williams 2019	UMONS	Ghisbain et al. 2020
AF#182	Bombus	Subterraneobombus	melanurus	W	Afghanistan	Grosser Pamir, Issiktal, Quellflur in Artemisia-Chenopodiensteppe	1975-08-23	1975-08-23	3500	3500	H. Huss	37°02	73°20'	37.0333	73.3333	Darrah-E issik-E Payan Map		10	Second label: Rasmont det. 1984 Megabombus melanurus. Third label: Bombus (Subterraneobombus) melanurus Det. P. H. Williams 2019	UMONS	Ghisbain et al. 2020
AF#183	Bombus	Subterraneobombus	melanurus	W	Afghanistan	Grosser Pamir, Issiktal, Quellflur in Artemisia-Chenopodiensteppe	1975-08-23	1975-08-23	3500	3500	H. Huss	37°02	73°20'	37.0333	73.3333	Darrah-E issik-E Payan Map		10	Second label: Rasmont det. 1984 Megabombus melanurus. Third label: Bombus (Subterraneobombus) melanurus Det. P. H. Williams 2019	UMONS	Ghisbain et al. 2020
AF#184	Bombus	Subterraneobombus	melanurus	W	Afghanistan	Grosser Pamir, Issiktal, Quellflur in Artemisia-Chenopodiensteppe	1975-08-23	1975-08-23	3500	3500	H. Huss	37°02	73°20'	37.0333	73.3333	Darrah-E issik-E Payan Map		10	Second label: Rasmont det. 1984 Megabombus melanurus. Third label: Bombus (Subterraneobombus) melanurus Det. P. H. Williams 2019	UMONS	Ghisbain et al. 2020
AF#185	Bombus	Subterraneobombus	melanurus	W	Afghanistan	Grosser Pamir, Issiktal, Quellflur in Artemisia-Chenopodiensteppe	1975-08-23	1975-08-23	3500	3500	H. Huss	37°02	73°20'	37.0333	73.3333	Darrah-E issik-E Payan Map		10	Second label: Rasmont det. 1984 Megabombus melanurus. Third label: Bombus (Subterraneobombus) melanurus Det. P. H. Williams 2019	UMONS	Ghisbain et al. 2020
AF#186	Bombus	Subterraneobombus	melanurus	W	Afghanistan	Grosser Pamir, Issiktal, Quellflur in Artemisia-Chenopodiensteppe	1975-08-23	1975-08-23	3500	3500	H. Huss	37°02	73°20'	37.0333	73.3333	Darrah-E issik-E Payan Map		10	Second label: Rasmont det. 1984 Megabombus melanurus. Third label: Bombus (Subterraneobombus) melanurus Det. P. H. Williams 2019	UMONS	Ghisbain et al. 2020
AF#187	Bombus	Subterraneobombus	melanurus	W	Afghanistan	Grosser Pamir, Issiktal, Quellflur in Artemisia-Chenopodiensteppe	1975-08-23	1975-08-23	3500	3500	H. Huss	37°02	73°20'	37.0333	73.3333	Darrah-E issik-E Payan Map		10	Second label: Rasmont det. 1984 Megabombus melanurus. Third label: Bombus (Subterraneobombus) melanurus Det. P. H. Williams 2019	UMONS	Ghisbain et al. 2020
AF#188	Bombus	Subterraneobombus	melanurus	W	Afghanistan	Grosser Pamir, Issiktal, Quellflur in Artemisia-Chenopodiensteppe	1975-08-23	1975-08-23	3500	3500	H. Huss	37°02	73°20'	37.0333	73.3333	Darrah-E issik-E Payan Map		10	Second label: Rasmont det. 1984 Megabombus melanurus. Third label: Bombus (Subterraneobombus) melanurus Det. P. H. Williams 2019	UMONS	Ghisbain et al. 2020
AF#189	Bombus	Subterraneobombus	melanurus	W	Afghanistan	Grosser Pamir, Issiktal, Quellflur in Artemisia-Chenopodiensteppe	1975-08-23	1975-08-23	3500	3500	H. Huss	37°02	73°20'	37.0333	73.3333	Darrah-E issik-E Payan Map		10	Second label: Rasmont det. 1984 Megabombus melanurus. Third label: Bombus (Subterraneobombus) melanurus Det. P. H. Williams 2019	UMONS	Ghisbain et al. 2020
AF#190	Bombus	Subterraneobombus	melanurus	W	Afghanistan	Grosser Pamir, Issiktal, Quellflur in Artemisia-Chenopodiensteppe	1975-08-23	1975-08-23	3500	3500	H. Huss	37°02	73°20'	37.0333	73.3333	Darrah-E issik-E Payan Map		10	Second label: Rasmont det. 1984 Megabombus melanurus. Third label: Bombus (Subterraneobombus) melanurus Det. P. H. Williams 2019	UMONS	Ghisbain et al. 2020
AF#191	Bombus	Subterraneobombus	melanurus	W	Afghanistan	Grosser Pamir, Issiktal, Quellflur in Artemisia-Chenopodiensteppe	1975-08-23	1975-08-23	3500	3500	H. Huss	37°02	73°20'	37.0333	73.3333	Darrah-E issik-E Payan Map		10	Second label: Rasmont det. 1984 Megabombus melanurus. Third label: Bombus (Subterraneobombus) melanurus Det. P. H. Williams 2019	UMONS	Ghisbain et al. 2020
AF#192	Bombus	Subterraneobombus	melanurus	M	Afghanistan	Grosser Pamir, Issiktal, Quellflur in Artemisia-Chenopodiensteppe	1975-08-23	1975-08-23	3500	3500	H. Huss	37°02	73°20'	37.0333	73.3333	Darrah-E issik-E Payan Map		10	Second label: Rasmont det. 1984 Megabombus melanurus. Third label: Bombus (Subterraneobombus) melanurus Det. P. H. Williams 2019	UMONS	Ghisbain et al. 2020
AF#193	Bombus	Subterraneobombus	melanurus	M	Afghanistan	Grosser Pamir, Issiktal, Quellflur in Artemisia-Chenopodiensteppe	1975-08-23	1975-08-23	3500	3500	H. Huss	37°02	73°20'	37.0333	73.3333	Darrah-E issik-E Payan Map		10	Second label: Rasmont det. 1984 Megabombus melanurus. Third label: Bombus (Subterraneobombus) melanurus Det. P. H. Williams 2019	UMONS	Ghisbain et al. 2020
AF#194	Bombus	Subterraneobombus	melanurus	Q	Afghanistan	Grosser Pamir, Issiktal, Quellflur in Artemisia-Chenopodiensteppe	1975-08-25	1975-08-25	3500	3500	H. Huss	37°02	73°20'	37.0333	73.3333	Darrah-E issik-E Payan Map		10	Second label: Rasmont det. 1984 Megabombus melanurus. Third label: Bombus (Subterraneobombus) melanurus Det. P. H. Williams 2019	UMONS	Ghisbain et al. 2020
AF#195	Bombus	Subterraneobombus	melanurus	W	Afghanistan	Grosser Pamir, Issiktal, Quellflur in Artemisia-Chenopodiensteppe	1975-08-25	1975-08-25	3500	3500	H. Huss	37°02	73°20'	37.0333	73.3333	Darrah-E issik-E Payan Map		10	Second label: Rasmont det. 1984 Megabombus melanurus. Third label: Bombus (Subterraneobombus) melanurus Det. P. H. Williams 2019	UMONS	Ghisbain et al. 2020
AF#196	Bombus	Subterraneobombus	melanurus	W	Afghanistan	Grosser Pamir, Issiktal, Quellflur in Artemisia-Chenopodiensteppe	1975-08-25	1975-08-25	3500	3500	H. Huss	37°02	73°20'	37.0333	73.3333	Darrah-E issik-E Payan Map		10	Second label: Rasmont det. 1984 Megabombus melanurus. Third label: Bombus (Subterraneobombus) melanurus Det. P. H. Williams 2019	UMONS	Ghisbain et al. 2020
AF#197	Bombus	Subterraneobombus	melanurus	W	Afghanistan	Grosser Pamir, Issiktal, Quellflur in Artemisia-Chenopodiensteppe	1975-08-25	1975-08-25	3500	3500	H. Huss	37°02	73°20'	37.0333	73.3333	Darrah-E issik-E Payan Map		10	Second label: Rasmont det. 1984 Megabombus melanurus. Third label: Bombus (Subterraneobombus) melanurus Det. P. H. Williams 2019	UMONS	Ghisbain et al. 2020
AF#198	Bombus	Subterraneobombus	melanurus	W	Afghanistan	Grosser Pamir, Issiktal, Quellflur in Artemisia-Chenopodiensteppe	1975-08-25	1975-08-25	3500	3500	H. Huss	37°02	73°20'	37.0333	73.3333	Darrah-E issik-E Payan Map		10	Second label: Rasmont det. 1984 Megabombus melanurus. Third label: Bombus (Subterraneobombus) melanurus Det. P. H. Williams 2019	UMONS	Ghisbain et al. 2020
AF#199	Bombus	Subterraneobombus	melanurus	W	Afghanistan	Grosser Pamir, Issiktal, Quellflur in Artemisia-Chenopodiensteppe	1975-08-25	1975-08-25	3500	3500	H. Huss	37°02	73°20'	37.0333	73.3333	Darrah-E issik-E Payan Map		10	Second label: Rasmont det. 1984 Megabombus melanurus. Third label: Bombus (Subterraneobombus) melanurus Det. P. H. Williams 2019	UMONS	Ghisbain et al. 2020
AF#200	Bombus	Subterraneobombus	melanurus	M	Afghanistan	Grosser Pamir, Issiktal, Quellflur in Artemisia-Chenopodiensteppe	1975-08-25	1975-08-25	3500	3500	H. Huss	37°02	73°20'	37.0333	73.3333	Darrah-E issik-E Payan Map		10	Second label: Rasmont det. 1984 Megabombus melanurus. Third label: Bombus (Subterraneobombus) melanurus Det. P. H. Williams 2019	UMONS	Ghisbain et al. 2020
AF#201	Bombus	Subterraneobombus	melanurus	M	Afghanistan	Grosser Pamir, Issiktal, Quellflur in Artemisia-Chenopodiensteppe	1975-08-25	1975-08-25	3500	3500	H. Huss	37°02	73°20'	37.0333	73.3333	Darrah-E issik-E Payan Map		10	Second label: Rasmont det. 1984 Megabombus melanurus. Third label: Bombus (Subterraneobombus) melanurus Det. P. H. Williams 2019	UMONS	Ghisbain et al. 2020
AF#202	Bombus	Subterraneobombus	melanurus	M	Afghanistan	Grosser Pamir, Issiktal, Quellflur in Artemisia-Chenopodiensteppe	1975-08-25	1975-08-25	3500	3500	H. Huss	37°02	73°20'	37.0333	73.3333	Darrah-E issik-E Payan Map		10	Second label: Rasmont det. 1984 Megabombus melanurus. Third label: Bombus (Subterraneobombus) melanurus Det. P. H. Williams 2019	UMONS	Ghisbain et al. 2020
AF#203	Bombus	Subterraneobombus	melanurus	M	Afghanistan	Grosser Pamir, Issiktal, Frostbodenflur	1975-08-24	1975-08-24	4100-4350	4100-4350	H. Huss	37°02	73°20'	37.0333	73.3333	Darrah-E issik-E Payan Map		10	Second label: Rasmont det. 1984 Megabombus melanurus. Third label: Bombus (Subterraneobombus) melanurus Det. P. H. Williams 2019	UMONS	Ghisbain et al. 2020
AF#204	Bombus	Subterraneobombus	melanurus	Q	Afghanistan	Grosser Pamir, Ptukh	1975-07-30	1975-07-30		4900	H. Huss			37.0088	73.3797	Google Earth		10	Second label: Rasmont det. 1984 Megabombus melanurus. Third label: Bombus (Subterraneobombus) melanurus Det. P. H. Williams 2019	UMONS	Ghisbain et al. 2020
AF#205	Bombus	Subterraneobombus	melanurus	W	Afghanistan	Grosser Pamir, Issiktal, Quellflur in Artemisia-Chenopodiensteppe	1975-08-17	1975-08-17	3500	3500	H. Huss	37°02	73°20'	37.0333	73.3333	Darrah-E issik-E Payan Map		10	Second label: Rasmont det. 1984 Megabombus melanurus. Third label: Bombus (Subterraneobombus) melanurus Det. P. H. Williams 2019	UMONS	Ghisbain et al. 2020
AF#315	Bombus	Subterraneobombus	melanurus	Q	Afghanistan	E-Afghanistan, Dar.-e-Pandshir, Kotal-e-Tal	1973-07-30	1973-07-30	3800	3800	M. N. Khoram			35.2667	69.4667	Google Earth	Panjshir Valley	100	Second label: Rasmont det. 1984 Megabombus melanurus (Lep.). Third label: Bombus (Subterraneobombus) melanurus Det. P. H. Williams 2019	UMONS	Ghisbain et al. 2020
AF#316	Bombus	Subterraneobombus	melanurus	M	Afghanistan	E-Afghanistan, Dar.-e-Pandshir, Kotal-e-Tal	1973-07-30	1973-07-30	3800	3800	M. N. Khoram			35.2667	69.4667	Google Earth	Panjshir Valley	100	Second label: Rasmont det. 1984 Megabombus melanurus (Lep.). Third label: Bombus (Subterraneobombus) melanurus Det. P. H. Williams 2019	UMONS	Ghisbain et al. 2020
AF#317	Bombus	Subterraneobombus	melanurus	M	Afghanistan	Z-Afghanistan, Koh-i-Baba, S-Seite, Shah-tu-Pass	17--19.7.1966	1966-07-18	3000	3000	G. Ebert			reference coordinates of the Koh-i-Baba 34.64 N, 67.62 E		GoogleEarth		>100	Second label: Rasmont det. 1984 Megabombus melanurus (Lep.). Third label: Bombus (Subterraneobombus) melanurus Det. P. H. Williams 2019	UMONS	Ghisbain et al. 2020
AF#318	Bombus	Subterraneobombus	melanurus	M	Afghanistan	Z-Afghanistan, Koh-i-Baba, S-Seite, Shah-tu-Pass	17--19.7.1966	1966-07-18	3000	3000	G. Ebert			reference coordinates of the Koh-i-Baba 34.64 N, 67.62 E		GoogleEarth		>100	Second label: Rasmont det. 1984 Megabombus melanurus (Lep.). Third label: Bombus (Subterraneobombus) melanurus Det. P. H. Williams 2019	UMONS	Ghisbain et al. 2020
AF#319	Bombus	Subterraneobombus	melanurus	W	Afghanistan	C-Afghanistan, Prov. Ghor, Kotal-e-Asgharat E-Ste.	9.7.1976	1976-07-09	3200	3200	C. Naumann			34.3883	66.6536	Google Earth	Asgharat village, but in prov. Bamyan	10	Nr. 1671 Second label: Rasmont det. 1984 Megabombus melanurus (Lep.). Third label: Bombus (Subterraneobombus) melanurus Det. P. H. Williams 2019	UMONS	Ghisbain et al. 2020
AF#320	Bombus	Subterraneobombus	melanurus	W	Afghanistan	C-Afghanistan, Prov. Ghor, Kotal-e-Asgharat E-Ste.	9.7.1976	1976-07-09	3200	3200	C. Naumann			34.3883	66.6536	Google Earth	Asgharat village, but in prov. Bamyan	10	Nr. 1671 Second label: Rasmont det. 1984 Megabombus melanurus (Lep.). Third label: Bombus (Subterraneobombus) melanurus Det. P. H. Williams 2019	UMONS	Ghisbain et al. 2020
AF#321	Bombus	Subterraneobombus	melanurus	W	Afghanistan	C-Afghanistan, Prov. Ghor, Kotal-e-Asgharat E-Ste.	9.7.1976	1976-07-09	3200	3200	C. Naumann			34.3883	66.6536	Google Earth	Asgharat village, but in prov. Bamyan	10	Nr. 1671 Second label: Rasmont det. 1984 Megabombus melanurus (Lep.). Third label: Bombus (Subterraneobombus) melanurus Det. P. H. Williams 2019	UMONS	Ghisbain et al. 2020
AF#322	Bombus	Subterraneobombus	melanurus	W	Afghanistan	C-Afghanistan, Prov. Ghor, Kotal-e-Asgharat E-Ste.	9.7.1976	1976-07-09	3200	3200	C. Naumann			34.3883	66.6536	Google Earth	Asgharat village, but in prov. Bamyan	10	Nr. 1671 Second label: Rasmont det. 1984 Megabombus melanurus (Lep.). Third label: Bombus (Subterraneobombus) melanurus Det. P. H. Williams 2019	UMONS	Ghisbain et al. 2020
AF#323	Bombus	Subterraneobombus	melanurus	W	Afghanistan	C-Afghanistan, Prov. Ghor, Kotal-e-Asgharat E-Ste.	9.7.1976	1976-07-09	3200	3200	C. Naumann			34.3883	66.6536	Google Earth	Asgharat village, but in prov. Bamyan	10	Nr. 1671 Second label: Rasmont det. 1984 Megabombus melanurus (Lep.). Third label: Bombus (Subterraneobombus) melanurus Det. P. H. Williams 2019	UMONS	Ghisbain et al. 2020
AF#324	Bombus	Subterraneobombus	melanurus	W	Afghanistan	C-Afghanistan, Prov. Ghor, Kotal-e-Narges, West-Ste; D.-e-Godar	1976-07-09	1976-07-09	3100-3200	3100-3200	C. Naumann			34.3824	66.867	Google Earth	Kōtal-e Nargis	10	Nr. 1672 Second label: Rasmont det. 1984 Megabombus melanurus (Lep.). Third label: Bombus (Subterraneobombus) melanurus Det. P. H. Williams 2019	UMONS	Ghisbain et al. 2020
AF#340	Bombus	Subterraneobombus	melanurus	Q	Afghanistan	Hazaradjat, Koh-i-Baba, Shah-tu-Kotal	20-21.vi.1961	1961-06-20	4000	4000	G. Ebert			reference coordinates of the Koh-i-Baba 34.64 N, 67.62 E		GoogleEarth		>100	Second label: Rasmont det. 1984 Megabombus melanurus. Third label: Bombus (Subterraneobombus) melanurus Det. P. H. Williams 2019	UMONS	Ghisbain et al. 2020
AF#341	Bombus	Subterraneobombus	melanurus	W	Afghanistan	Hazaradjat, Koh-i-Baba, Shah-tu-Kotal	20-21.vi.1961	1961-06-20	4000	4000	G. Ebert			reference coordinates of the Koh-i-Baba 34.64 N, 67.62 E		GoogleEarth		>100	Second label: Bombus (Subterraneobombus) melanurus Lep., 1836 det. W. F. Reinig 1971 Third label: Rasmont det. 1984 Megabombus melanurus. Fourth label: Bombus (Subterraneobombus) melanurus Det. P. H. Williams 2019	UMONS	Ghisbain et al. 2020
AF#342	Bombus	Subterraneobombus	melanurus	W	Afghanistan	Hazaradjat, Koh-i-Baba, Shah-tu-Kotal	20-21.vi.1961	1961-06-20	4000	4000	G. Ebert			reference coordinates of the Koh-i-Baba 34.64 N, 67.62 E		GoogleEarth		>100	Second label: Rasmont det. 1984 Megabombus melanurus. Third label: Stassig Müchen Fourth label: Bombus (Subterraneobombus) melanurus Det. P. H. Williams 2019	UMONS	Ghisbain et al. 2020
AF#343	Bombus	Subterraneobombus	melanurus	W	Afghanistan	Hazaradjat, Koh-i-Baba, Pandjao-Umg.	26.vii.1961	1961-07-26	2500	2500	G. Ebert			reference coordinates of the Koh-i-Baba 34.64 N, 67.62 E		GoogleEarth		>100	Second label: Bombus (Subterraneobombus) melanurus Lep., 1836 det. W. F. Reinig 1971 Third label: Rasmont det. 1984 Megabombus melanurus. Fourth label: Bombus (Subterraneobombus) melanurus Det. P. H. Williams 2019	UMONS	Ghisbain et al. 2020
AF#344	Bombus	Subterraneobombus	melanurus	Q	Afghanistan	Z-Afghanistan, Koh-i-Baba, S-Seite, Shah-tu-Pass	17--19.7.1966	1966-07-18	3000	3000	G. Ebert			reference coordinates of the Koh-i-Baba 34.64 N, 67.62 E		GoogleEarth		>100	Second label: Rasmont det. 1984 Megabombus melanurus. Third label: Bombus (Subterraneobombus) melanurus Det. P. H. Williams 2019	UMONS	Ghisbain et al. 2020
AF#345	Bombus	Subterraneobombus	melanurus	W	Afghanistan	C-Afghanistan, Prov. Ghor, Kotal-e-Asgharat E-Ste.	9.7.1976	1976-07-09	3200	3200	C. Naumann			34.3883	66.6536	Google Earth	Asgharat village, but in prov. Bamyan	10	Nr. 1671 Second label: Rasmont det. 1984 Megabombus melanurus (Lep.). Third label: Bombus (Subterraneobombus) melanurus Det. P. H. Williams 2019	UMONS	Ghisbain et al. 2020
AF#358	Bombus	Subterraneobombus	melanurus	W	Afghanistan	Z-Afghanistan, Koh-i-Baba, S-Seite, Shah-tu-Pass	17--19.7.1966	1966-07-18	3000	3000	G. Ebert			reference coordinates of the Koh-i-Baba 34.64 N, 67.62 E		GoogleEarth		>100	Second label: Rasmont det. 1984 Megabombus melanurus (Lep.). Third label: Bombus (Subterraneobombus) melanurus Det. P. H. Williams 2019	UMONS	Ghisbain et al. 2020
AF#359	Bombus	Subterraneobombus	melanurus	W	Afghanistan	Z-Afghanistan, Koh-i-Baba, S-Seite, Shah-tu-Pass	17--19.7.1966	1966-07-18	3000	3000	G. Ebert			reference coordinates of the Koh-i-Baba 34.64 N, 67.62 E		GoogleEarth		>100	Second label: Rasmont det. 1984 Megabombus melanurus (Lep.). Third label: Bombus (Subterraneobombus) melanurus Det. P. H. Williams 2019	UMONS	Ghisbain et al. 2020
AF#360	Bombus	Subterraneobombus	melanurus	M	Afghanistan	Z-Afghanistan, Koh-i-Baba, S-Seite, Shah-tu-Pass	17--19.7.1966	1966-07-18	3000	3000	G. Ebert			reference coordinates of the Koh-i-Baba 34.64 N, 67.62 E		GoogleEarth		>100	Second label: Rasmont det. 1984 Megabombus melanurus (Lep.). Third label: Bombus (Subterraneobombus) melanurus Det. P. H. Williams 2019	UMONS	Ghisbain et al. 2020
AF#361	Bombus	Subterraneobombus	melanurus	M	Afghanistan	Z-Afghanistan, Koh-i-Baba, S-Seite, Shah-tu-Pass	17--19.7.1966	1966-07-18	3000	3000	G. Ebert			reference coordinates of the Koh-i-Baba 34.64 N, 67.62 E		GoogleEarth		>100	Second label: Rasmont det. 1984 Megabombus melanurus (Lep.). Third label: Bombus (Subterraneobombus) melanurus Det. P. H. Williams 2019	UMONS	Ghisbain et al. 2020
AF#362	Bombus	Subterraneobombus	melanurus	M	Afghanistan	Z-Afghanistan, Koh-i-Baba, S-Seite, Shah-tu-Pass	17--19.7.1966	1966-07-18	3000	3000	G. Ebert			reference coordinates of the Koh-i-Baba 34.64 N, 67.62 E		GoogleEarth		>100	Second label: Rasmont det. 1984 Megabombus melanurus (Lep.). Third label: Bombus (Subterraneobombus) melanurus Det. P. H. Williams 2019	UMONS	Ghisbain et al. 2020
AF#363	Bombus	Subterraneobombus	melanurus	M	Afghanistan	E-Afghanistan, Dar.-e-Pandshir, Kotal-e-Tal	1973-07-30	1973-07-30	3800	3800	M. N. Khoram			35.2667	69.4667	Google Earth	Panjshir Valley	100	Second label: Rasmont det. 1984 Megabombus melanurus (Lep.). Third label: Bombus (Subterraneobombus) melanurus Det. P. H. Williams 2019	UMONS	Ghisbain et al. 2020
AF#364	Bombus	Subterraneobombus	melanurus	M	Afghanistan	E-Afghanistan, Dar.-e-Pandshir, Kotal-e-Tal	1973-07-30	1973-07-30	3800	3800	M. N. Khoram			35.2667	69.4667	Google Earth	Panjshir Valley	100	Second label: Rasmont det. 1984 Megabombus melanurus (Lep.). Third label: Bombus (Subterraneobombus) melanurus Det. P. H. Williams 2019	UMONS	Ghisbain et al. 2020
AF#165	Bombus	Sibiricobombus	morawitzi	M	Afghanistan	Grosser Pamir, Issiktal, Frostbodenflur	1975-08-24	1975-08-24	4100	4100	H. Huss	37°02	73°20'	37.0333	73.3333	Darrah-E issik-E Payan Map		10	Second label: Rasmont det. 1984 Pyrobombus (Sibiricobombus) morawitzi Radoszkowski, 1876: 101. Third label	UMONS	Ghisbain et al. 2020
AF#166	Bombus	Sibiricobombus	morawitzi	M	Afghanistan	Grosser Pamir, Issiktal, Frostbodenflur	1975-08-24	1975-08-24	4100	4100	H. Huss	37°02	73°20'	37.0333	73.3333	Darrah-E issik-E Payan Map		10	Second label: Rasmont det. 1984 Pyrobombus (Sibiricobombus) morawitzi Radoszkowski, 1876: 101. Third label	UMONS	Ghisbain et al. 2020
AF#357	Bombus	Sibiricobombus	morawitzi	W	Afghanistan	Wakhan-Tal, Kotal-e-Dalez, W-Seite	1971-07-09	1971-07-09	3200-3400	3200-3400	Ebert and Naumann			around the Wakhan corridor in the NE of Afghanistan: 37.09 N, 73.63 E		Google Earth		100	Second label: Rasmont det. 1984 Pyrobombus morawitzi (Rad.) Third label: Bombus (Sibiricobombus) morawitzi det. P. H. Williams 2019	UMONS	Ghisbain et al. 2020
AF#38	Bombus	Sibiricobombus	obtusus	M	Afghanistan	3. Danske Exp. Til Centralasien, [manuscript: St.124], ST. [manuscript] Marak	1948-08-14	1948-08-14			N. Haarlov								Second label: [manuscript] Bombus asiaticus Mor. Third label: O.W. Richards Coll. Brit. Mus. 1967-510	NHM (London)	Ghisbain et al. 2020
AF#39	Bombus	Sibiricobombus	obtusus	M	Afghanistan	Hindu Kush	10/viii/68	1968-08-10	2830	2830	M. Tong			Impossible to locate, Hindu Kush is 800-km-long					First label: on labiates. Third label: obtusus det. I. H. H. Yarrow. 195?.	NHM (London)	Ghisbain et al. 2020
AF#40	Bombus	Sibiricobombus	obtusus	W	Afghanistan	3. Danske Exp. Til Centralasien, [manuscript: St.108], ST. [manuscript] Ghilzai	1948-08-05	1948-08-05			N. Haarlov								Second label: Bombus obtusus Rich. Worker paratype Third label: O.W. Richards Coll. Brit. Mus. 1967-510	NHM (London)	Ghisbain et al. 2020
AF#41	Bombus	Sibiricobombus	obtusus	W	Afghanistan	3. Danske Exp. Til Centralasien, [manuscript: St.126], ST. [manuscript] Marak	1948-08-16	1948-08-16			N. Haarlov								Second label: Bombus obtusus Rich. Worker paratype Third label: O.W. Richards Coll. Brit. Mus. 1967-510	NHM (London)	Ghisbain et al. 2020
AF#42	Bombus	Sibiricobombus	obtusus	W	Afghanistan	3. Danske Exp. Til Centralasien, [manuscript: St.126], ST. [manuscript] Marak	1948-08-16	1948-08-16			N. Haarlov								Second label: Bombus obtusus Rich. Worker paratype Third label: O.W. Richards Coll. Brit. Mus. 1967-510	NHM (London)	Ghisbain et al. 2020
AF#43	Bombus	Sibiricobombus	obtusus	W	Afghanistan	3. Danske Exp. Til Centralasien, [manuscript: St.126], ST. [manuscript] Marak	1948-08-16	1948-08-16			N. Haarlov								Second label: Bombus obtusus Rich. Worker paratype	NHM (London)	Ghisbain et al. 2020
AF#44	Bombus	Sibiricobombus	obtusus	M	Afghanistan	3. Danske Exp. Til Centralasien, [manuscript: St.124], ST. [manuscript] Marak	1948-08-14	1948-08-14			N. Haarlov								Second label: Bombus obtusus Rich. Male paratype	NHM (London)	Ghisbain et al. 2020
AF#78	Bombus	Sibiricobombus	obtusus	M	Afghanistan	3. Danske Exp. Til Centralasien, [manuscript: St.124], ST. [manuscript] Marak	1948-08-14	1948-08-14			N. Haarlov								Second label: Bombus obtusus Male Rich. Paratype Third label: O.W. Richards Coll. Brit. Mus. 1967-510 Fourth label: NHMUK 013380751	NHM (London)	Ghisbain et al. 2020
AF#79	Bombus	Sibiricobombus	obtusus	W	Afghanistan	Hindu Kush	10/viii/68	1968-08-10	2830	2830	M. Tong			Impossible to locate, Hindu Kush is 800-km-long					B.M. 1969-18 - First label: On labiates. Third label: NHMUK 013380752	NHM (London)	Ghisbain et al. 2020
AF#80	Bombus	Sibiricobombus	obtusus	W	Afghanistan	Hindu Kush	10/viii/68	1968-08-10	2830	2830	M. Tong			Impossible to locate, Hindu Kush is 800-km-long					B.M. 1969-18 - On labiates Third label: NHMUK 013380753	NHM (London)	Ghisbain et al. 2020
AF#295	Bombus	Sibiricobombus	obtusus	Q	Afghanistan	C-Afghanistan, Prov. Ghor, Kotal-e-Narges, West-Ste; D.-e-Godar	1976-07-09	1976-07-09	3100-3200	3100-3200	C. Naumann			34.3824	66.867	Google Earth	Kōtal-e Nargis	10	Second label: det. Rasmont 1984 Pyrobombus obtusus (Rich.). Third label: Bombus (Sibiricobombus) obtusus Det. P. H. Williams 2019	UMONS	Ghisbain et al. 2020
AF#296	Bombus	Sibiricobombus	obtusus	Q	Afghanistan	C-Afghanistan, Prov. Ghor, Kotal-e-Narges, West-Ste; D.-e-Godar	1976-07-09	1976-07-09	3100-3200	3100-3200	C. Naumann			34.3824	66.867	Google Earth	Kōtal-e Nargis	10	Second label: det. Rasmont 1984 Pyrobombus obtusus (Rich.). Third label: Bombus (Sibiricobombus) obtusus Det. P. H. Williams 2019	UMONS	Ghisbain et al. 2020
AF#297	Bombus	Sibiricobombus	obtusus	Q	Afghanistan	C-Afghanistan, Prov. Ghor, Kotal-e-Narges, West-Ste; D.-e-Godar	1976-07-09	1976-07-09	3100-3200	3100-3200	C. Naumann			34.3824	66.867	Google Earth	Kōtal-e Nargis	10	Second label: det. Rasmont 1984 Pyrobombus obtusus (Rich.). Third label: Bombus (Sibiricobombus) obtusus Det. P. H. Williams 2019	UMONS	Ghisbain et al. 2020
AF#298	Bombus	Sibiricobombus	obtusus	Q	Afghanistan	C-Afghanistan, Prov. Ghor, Kotal-e-Narges, West-Ste; D.-e-Godar	1976-07-09	1976-07-09	3100-3200	3100-3200	C. Naumann			34.3824	66.867	Google Earth	Kōtal-e Nargis	10	Second label: det. Rasmont 1984 Pyrobombus obtusus (Rich.). Third label: Bombus (Sibiricobombus) obtusus Det. P. H. Williams 2019	UMONS	Ghisbain et al. 2020
AF#299	Bombus	Sibiricobombus	obtusus	W	Afghanistan	Afghanistan Centr., Prov. Bamian, Koh-e-Shorakarak, vic. Samadi	1976-07-12	1976-07-12	3200	3200	C. Naumann			reference coordinates of Kōh-e Shōrah Kharak: 34.72 N, 67.09 E		Google Earth		100	Second label: det. Rasmont 1984 Pyrobombus obtusus (Rich.). Third label: Bombus (Sibiricobombus) obtusus Det. P. H. Williams 2019	UMONS	Ghisbain et al. 2020
PWadd1	Bombus	Sibiricobombus	obtusus	W	Afghanistan	Hindu Kush	08/viii/1968	1968-08-08	9500 ft.	2900	M. Tong			Impossible to locate, Hindu Kush is 800-km-long				100		NHM (London)	Ghisbain et al. 2020
PWadd2	Bombus	Sibiricobombus	obtusus	W	Afghanistan	Hindu Kush	08/viii/1968	1968-08-08	9500 ft.	2900	M. Tong			Impossible to locate, Hindu Kush is 800-km-long				100		NHM (London)	Ghisbain et al. 2020
AF#85	Bombus	Melanobombus	semenovianus	W	Afghanistan	Hindu Kush, Tarest Mts., high valley	29.viiii-3.ix.67	1967-09-01	3250	3250	D.K. Mardon	36°20’N.	69°50’ E.	36.3333	69.8333	label		10	B.M. 1967-657	NHM (London)	Ghisbain et al. 2020
AF#86	Bombus	Melanobombus	semenovianus	W	Afghanistan	Hindu Kush, Tarest Mts., high valley	29.viiii-3.ix.67	1967-09-01	3250	3250	D.K. Mardon	36°20’N.	69°50’ E.	36.3333	69.8333	label		10	B.M. 1967-658	NHM (London)	Ghisbain et al. 2020
AF#87	Bombus	Melanobombus	semenovianus	W	Afghanistan	Hindu Kush, Tarest Mts., high valley	29.viiii-3.ix.67	1967-09-01	3250	3250	D.K. Mardon	36°20’N.	69°50’ E.	36.3333	69.8333	label		10	B.M. 1967-659	NHM (London)	Ghisbain et al. 2020
AF#88	Bombus	Melanobombus	semenovianus	W	Afghanistan	Hindu Kush, Tarest Mts., high valley	29.viiii-3.ix.67	1967-09-01	3250	3250	D.K. Mardon	36°20’N.	69°50’ E.	36.3333	69.8333	label		10	B.M. 1967-660	NHM (London)	Ghisbain et al. 2020
AF#89	Bombus	Melanobombus	semenovianus	W	Afghanistan	Hindu Kush, Tarest Mts., high valley	29.viiii-3.ix.67	1967-09-01	3250	3250	D.K. Mardon	36°20’N.	69°50’ E.	36.3333	69.8333	label		10	B.M. 1967-661	NHM (London)	Ghisbain et al. 2020
AF#90	Bombus	Melanobombus	semenovianus	W	Afghanistan	Hindu Kush, Tarest Mts., high valley	29.viiii-3.ix.67	1967-09-01	3250	3250	D.K. Mardon	36°20’N.	69°50’ E.	36.3333	69.8333	label		10	B.M. 1967-662	NHM (London)	Ghisbain et al. 2020
AF#91	Bombus	Melanobombus	semenovianus	W	Afghanistan	Hindu Kush, Tarest Mts., high valley	29.viiii-3.ix.67	1967-09-01	3250	3250	D.K. Mardon	36°20’N.	69°50’ E.	36.3333	69.8333	label		10	B.M. 1967-663	NHM (London)	Ghisbain et al. 2020
AF#92	Bombus	Melanobombus	semenovianus	W	Afghanistan	Hindu Kush, Tarest Mts., high valley	29.viiii-3.ix.67	1967-09-01	3250	3250	D.K. Mardon	36°20’N.	69°50’ E.	36.3333	69.8333	label		10	B.M. 1967-664	NHM (London)	Ghisbain et al. 2020
AF#93	Bombus	Melanobombus	semenovianus	W	Afghanistan	Hindu Kush, Tarest Mts., high valley	29.viiii-3.ix.67	1967-09-01	3250	3250	D.K. Mardon	36°20’N.	69°50’ E.	36.3333	69.8333	label		10	B.M. 1967-665	NHM (London)	Ghisbain et al. 2020
AF#94	Bombus	Melanobombus	semenovianus	W	Afghanistan	Hindu Kush, nr Kamdesh confluence of R. Suingal & R. Shkurigal	viii.1977	1977-08-01	3350	3350	P.H. Ryley	35°45'N	71°15'E	35.75	71.25	label		10	Second label: Bombus Worker Det. D. Morgan 1978	NHM (London)	Ghisbain et al. 2020
AF#95	Bombus	Melanobombus	semenovianus	W	Afghanistan	Hindu Kush, nr Kamdesh confluence of R. Suingal & R. Shkurigal	viii.1977	1977-08-01	3350	3350	P.H. Ryley	35°45'N	71°15'E	35.75	71.25	label		10	Second label: Bombus Worker Det. D. Morgan 1978	NHM (London)	Ghisbain et al. 2020
AF#96	Bombus	Melanobombus	semenovianus	W	Afghanistan	Hindu Kush, Rocky gorge above Lezdi	17-19.viii.67	1967-08-18	1800-1920	1800-1920	D.K. Mardon	36°20’N.	69°50’ E.	36.3333	69.8333	label		10	B.M. 1967-657	NHM (London)	Ghisbain et al. 2020
AF#97	Bombus	Melanobombus	semenovianus	W	Afghanistan	Hindu Kush, Rocky gorge above Lezdi	17-19.viii.67	1967-08-18	1800-1920	1800-1920	D.K. Mardon	36°20’N.	69°50’ E.	36.3333	69.8333	label		10	B.M. 1967-657	NHM (London)	Ghisbain et al. 2020
AF#98	Bombus	Melanobombus	semenovianus	W	Afghanistan	Hindu Kush, Rocky gorge above Lezdi	17-19.viii.67	1967-08-18	1800-1920	1800-1920	D.K. Mardon	36°20’N.	69°50’ E.	36.3333	69.8333	label		10	B.M. 1967-657	NHM (London)	Ghisbain et al. 2020
AF#99	Bombus	Melanobombus	semenovianus	W	Afghanistan	Hindu Kush, Rocky gorge above Lezdi	17-19.viii.67	1967-08-18	1800-1920	1800-1920	D.K. Mardon	36°20’N.	69°50’ E.	36.3333	69.8333	label		10	B.M. 1967-657	NHM (London)	Ghisbain et al. 2020
AF#100	Bombus	Melanobombus	semenovianus	W	Afghanistan	Hindu Kush, Rocky gorge above Lezdi	17-19.viii.67	1967-08-18	1800-1920	1800-1920	D.K. Mardon	36°20’N.	69°50’ E.	36.3333	69.8333	label		10	B.M. 1967-657	NHM (London)	Ghisbain et al. 2020
AF#101	Bombus	Melanobombus	semenovianus	W	Afghanistan	Hindu Kush, Rocky gorge above Lezdi	17-19.viii.67	1967-08-18	1800-1920	1800-1920	D.K. Mardon	36°20’N.	69°50’ E.	36.3333	69.8333	label		10	B.M. 1967-657	NHM (London)	Ghisbain et al. 2020
AF#102	Bombus	Melanobombus	semenovianus	W	Afghanistan	Hindu Kush, Rocky gorge above Lezdi	17-19.viii.67	1967-08-18	1800-1920	1800-1920	D.K. Mardon	36°20’N.	69°50’ E.	36.3333	69.8333	label		10	B.M. 1967-657	NHM (London)	Ghisbain et al. 2020
AF#103	Bombus	Melanobombus	semenovianus	W	Afghanistan	Hindu Kush, Rocky gorge above Lezdi	17-19.viii.67	1967-08-18	1800-1920	1800-1920	D.K. Mardon	36°20’N.	69°50’ E.	36.3333	69.8333	label		10	B.M. 1967-657	NHM (London)	Ghisbain et al. 2020
AF#104	Bombus	Melanobombus	semenovianus	W	Afghanistan	Hindu Kush, Rocky gorge above Lezdi	17-19.viii.67	1967-08-18	1800-1920	1800-1920	D.K. Mardon	36°20’N.	69°50’ E.	36.3333	69.8333	label		10	B.M. 1967-657	NHM (London)	Ghisbain et al. 2020
AF#105	Bombus	Melanobombus	semenovianus	W	Afghanistan	Hindu Kush, Rocky gorge above Lezdi	17-19.viii.67	1967-08-18	1800-1920	1800-1920	D.K. Mardon	36°20’N.	69°50’ E.	36.3333	69.8333	label		10	B.M. 1967-657	NHM (London)	Ghisbain et al. 2020
AF#106	Bombus	Melanobombus	semenovianus	W	Afghanistan	Hindu Kush, Rocky gorge above Lezdi	17-19.viii.67	1967-08-18	1800-1920	1800-1920	D.K. Mardon	36°20’N.	69°50’ E.	36.3333	69.8333	label		10	B.M. 1967-657	NHM (London)	Ghisbain et al. 2020
AF#107	Bombus	Melanobombus	semenovianus	W	Afghanistan	Hindu Kush, Rocky gorge above Lezdi	17-19.viii.67	1967-08-18	1800-1920	1800-1920	D.K. Mardon	36°20’N.	69°50’ E.	36.3333	69.8333	label		10	B.M. 1967-657	NHM (London)	Ghisbain et al. 2020
AF#108	Bombus	Melanobombus	semenovianus	W	Afghanistan	Hindu Kush, Rocky gorge above Lezdi	17-19.viii.67	1967-08-18	1800-1920	1800-1920	D.K. Mardon	36°20’N.	69°50’ E.	36.3333	69.8333	label		10	B.M. 1967-657	NHM (London)	Ghisbain et al. 2020
AF#109	Bombus	Melanobombus	semenovianus	W	Afghanistan	Hindu Kush, Rocky gorge above Lezdi	17-19.viii.67	1967-08-18	1800-1920	1800-1920	D.K. Mardon	36°20’N.	69°50’ E.	36.3333	69.8333	label		10	B.M. 1967-657	NHM (London)	Ghisbain et al. 2020
AF#110	Bombus	Melanobombus	semenovianus	W	Afghanistan	Hindu Kush, Rocky gorge above Lezdi	17-19.viii.67	1967-08-18	1800-1920	1800-1920	D.K. Mardon	36°20’N.	69°50’ E.	36.3333	69.8333	label		10	B.M. 1967-657	NHM (London)	Ghisbain et al. 2020
AF#111	Bombus	Melanobombus	semenovianus	W	Afghanistan	Hindu Kush, Rocky gorge above Lezdi	17-19.viii.67	1967-08-18	1800-1920	1800-1920	D.K. Mardon	36°20’N.	69°50’ E.	36.3333	69.8333	label		10	B.M. 1967-657	NHM (London)	Ghisbain et al. 2020
AF#112	Bombus	Melanobombus	semenovianus	W	Afghanistan	Hindu Kush, Rocky gorge above Lezdi	17-19.viii.67	1967-08-18	1800-1920	1800-1920	D.K. Mardon	36°20’N.	69°50’ E.	36.3333	69.8333	label		10	B.M. 1967-657	NHM (London)	Ghisbain et al. 2020
AF#113	Bombus	Melanobombus	semenovianus	W	Afghanistan	Hindu Kush, Rocky gorge above Lezdi	17-19.viii.67	1967-08-18	1800-1920	1800-1920	D.K. Mardon	36°20’N.	69°50’ E.	36.3333	69.8333	label		10	B.M. 1967-657	NHM (London)	Ghisbain et al. 2020
AF#114	Bombus	Melanobombus	semenovianus	W	Afghanistan	Hindu Kush, upper Lezdi valley	21.viii.67	1967-08-21	2240	2240	D.K. Mardon	36°20’N.	69°50’ E.	36.3333	69.8333	label		10	B.M. 1967-657	NHM (London)	Ghisbain et al. 2020
AF#115	Bombus	Melanobombus	semenovianus	W	Afghanistan	Hindu Kush, upper Lezdi valley	21.viii.67	1967-08-21	2240	2240	D.K. Mardon	36°20’N.	69°50’ E.	36.3333	69.8333	label		10	B.M. 1967-657	NHM (London)	Ghisbain et al. 2020
AF#116	Bombus	Melanobombus	semenovianus	W	Afghanistan	Hindu Kush, upper Lezdi valley	21.viii.67	1967-08-21	2240	2240	D.K. Mardon	36°20’N.	69°50’ E.	36.3333	69.8333	label		10	B.M. 1967-657	NHM (London)	Ghisbain et al. 2020
AF#117	Bombus	Melanobombus	semenovianus	W	Afghanistan	Hindu Kush, upper Lezdi valley	21.viii.67	1967-08-21	2240	2240	D.K. Mardon	36°20’N.	69°50’ E.	36.3333	69.8333	label		10	B.M. 1967-657	NHM (London)	Ghisbain et al. 2020
AF#118	Bombus	Melanobombus	semenovianus	W	Afghanistan	Hindu Kush, upper Lezdi valley	21.viii.67	1967-08-21	2240	2240	D.K. Mardon	36°20’N.	69°50’ E.	36.3333	69.8333	label		10	B.M. 1967-657	NHM (London)	Ghisbain et al. 2020
AF#119	Bombus	Melanobombus	semenovianus	W	Afghanistan	Hindu Kush, upper Lezdi valley	21.viii.67	1967-08-21	2240	2240	D.K. Mardon	36°20’N.	69°50’ E.	36.3333	69.8333	label		10	B.M. 1967-657	NHM (London)	Ghisbain et al. 2020
AF#120	Bombus	Melanobombus	semenovianus	W	Afghanistan	Hindu Kush, Lezdi	15-16.viii.67	1967-08-15	1560	1560	D.K. Mardon	36°20’N.	69°50’ E.	36.3685	69.9114	Google Earth	Lizhdī, Wilāyat-e Takhār, Afghanistan	1	B.M. 1967-657	NHM (London)	Ghisbain et al. 2020
AF#121	Bombus	Melanobombus	semenovianus	W	Afghanistan	Hindu Kush, Lezdi	15-16.viii.67	1967-08-15	1560	1560	D.K. Mardon	36°20’N.	69°50’ E.	36.3685	69.9114	Google Earth	Lizhdī, Wilāyat-e Takhār, Afghanistan	1	B.M. 1967-657	NHM (London)	Ghisbain et al. 2020
AF#122	Bombus	Melanobombus	semenovianus	W	Afghanistan	Hindu Kush, Lezdi	15-16.viii.67	1967-08-15	1560	1560	D.K. Mardon	36°20’N.	69°50’ E.	36.3685	69.9114	Google Earth	Lizhdī, Wilāyat-e Takhār, Afghanistan	1	B.M. 1967-657	NHM (London)	Ghisbain et al. 2020
AF#123	Bombus	Melanobombus	semenovianus	W	Afghanistan	Hindu Kush, Lezdi	15-16.viii.67	1967-08-15	1560	1560	D.K. Mardon	36°20’N.	69°50’ E.	36.3685	69.9114	Google Earth	Lizhdī, Wilāyat-e Takhār, Afghanistan	1	B.M. 1967-657	NHM (London)	Ghisbain et al. 2020
AF#124	Bombus	Melanobombus	semenovianus	W	Afghanistan	Hindu Kush, Lezdi	15-16.viii.67	1967-08-15	1560	1560	D.K. Mardon	36°20’N.	69°50’ E.	36.3685	69.9114	Google Earth	Lizhdī, Wilāyat-e Takhār, Afghanistan	1	B.M. 1967-657	NHM (London)	Ghisbain et al. 2020
AF#125	Bombus	Melanobombus	semenovianus	W	Afghanistan	Hindu Kush, Lezdi	15-16.viii.67	1967-08-15	1560	1560	D.K. Mardon	36°20’N.	69°50’ E.	36.3685	69.9114	Google Earth	Lizhdī, Wilāyat-e Takhār, Afghanistan	1	B.M. 1967-657	NHM (London)	Ghisbain et al. 2020
AF#126	Bombus	Melanobombus	semenovianus	W	Afghanistan	Hindu Kush, Lezdi	15-16.viii.67	1967-08-15	1560	1560	D.K. Mardon	36°20’N.	69°50’ E.	36.3685	69.9114	Google Earth	Lizhdī, Wilāyat-e Takhār, Afghanistan	1	B.M. 1967-657	NHM (London)	Ghisbain et al. 2020
AF#127	Bombus	Melanobombus	semenovianus	W	Afghanistan	Hindu Kush, Lezdi	15-16.viii.67	1967-08-15	1560	1560	D.K. Mardon	36°20’N.	69°50’ E.	36.3685	69.9114	Google Earth	Lizhdī, Wilāyat-e Takhār, Afghanistan	1	B.M. 1967-657	NHM (London)	Ghisbain et al. 2020
AF#128	Bombus	Melanobombus	semenovianus	W	Afghanistan	Hindu Kush, Lezdi	15-16.viii.67	1967-08-15	1560	1560	D.K. Mardon	36°20’N.	69°50’ E.	36.3685	69.9114	Google Earth	Lizhdī, Wilāyat-e Takhār, Afghanistan	1	B.M. 1967-657	NHM (London)	Ghisbain et al. 2020
AF#129	Bombus	Melanobombus	semenovianus	W	Afghanistan	Hindu Kush, Lezdi	15-16.viii.67	1967-08-15	1560	1560	D.K. Mardon	36°20’N.	69°50’ E.	36.3685	69.9114	Google Earth	Lizhdī, Wilāyat-e Takhār, Afghanistan	1	B.M. 1967-657	NHM (London)	Ghisbain et al. 2020
AF#130	Bombus	Melanobombus	semenovianus	W	Afghanistan	3. Danske Exp. Til Centralasien, [manuscript: St.126], ST. [manuscript] Marak	1948-08-16	1948-08-16			N. Haarlov								Second label: O.W. Richards Coll., B.M. (N.H.), 1967-510. Third label: Bombus semenovianus Worker Skor.	NHM (London)	Ghisbain et al. 2020
AF#131	Bombus	Melanobombus	semenovianus	W	Afghanistan	3. Danske Exp. Til Centralasien, [manuscript: St.126], ST. [manuscript] Marak	1948-08-16	1948-08-16			N. Haarlov								Second label: O.W. Richards Coll., B.M. (N.H.), 1967-510. Third label: Bombus semenovianus Worker Skor.	NHM (London)	Ghisbain et al. 2020
AF#132	Bombus	Melanobombus	semenovianus	W	Afghanistan	3. Danske Exp. Til Centralasien, [manuscript: St.118], ST. [manuscript] Surfa?Surka?	1948-08-11	1948-08-11			N. Haarlov								Second label: label: Bombus semenovianus Worker Skor.	NHM (London)	Ghisbain et al. 2020
AF#133	Bombus	Melanobombus	semenovianus	M	Afghanistan	3. Danske Exp. Til Centralasien, [manuscript: St.124], ST. [manuscript] Marak	1948-08-14	1948-08-14			N. Haarlov								Second label: O.W. Richards Coll., B.M. (N.H.), 1967-510. Third label: Bombus semenovianus Male Skor.	NHM (London)	Ghisbain et al. 2020
AF#134	Bombus	Melanobombus	semenovianus	W	Afghanistan	Hindu Kush	4/viii/68	1968-08-04	8500 FT.	2600	M. Tong			Impossible to locate, Hindu Kush is 800-km-long					BM. 1969-18. First label: cultivated valley slope	NHM (London)	Ghisbain et al. 2020
AF#135	Bombus	Melanobombus	semenovianus	W	Afghanistan	Hindu Kush	6/viii/68	1968-08-06	11500 Ft	3500	M. Tong			Impossible to locate, Hindu Kush is 800-km-long					BM. 1969-18, First label: On alpine flower	NHM (London)	Ghisbain et al. 2020
AF#136	Bombus	Melanobombus	semenovianus	W	Afghanistan	Hindu Kush	6/viii/68	1968-08-06	11500 Ft	3500	M. Tong			Impossible to locate, Hindu Kush is 800-km-long					BM. 1969-18, First label: On alpine flower	NHM (London)	Ghisbain et al. 2020
AF#137	Bombus	Melanobombus	semenovianus	W	Afghanistan	Hindu Kush	3/viii/68	1968-08-03	10500 Ft	3200	M. Tong			Impossible to locate, Hindu Kush is 800-km-long					BM. 1969-18, First label: On Stachys	NHM (London)	Ghisbain et al. 2020
AF#138	Bombus	Melanobombus	semenovianus	W	Afghanistan	Hindu Kush	3/viii/68	1968-08-03	10500 Ft	3200	M. Tong			Impossible to locate, Hindu Kush is 800-km-long					BM. 1969-18, First label: On Stachys	NHM (London)	Ghisbain et al. 2020
AF#139	Bombus	Melanobombus	semenovianus	W	Afghanistan	Hindu Kush	3/viii/68	1968-08-03	10500 Ft	3200	M. Tong			Impossible to locate, Hindu Kush is 800-km-long					BM. 1969-18, First label: On Stachys	NHM (London)	Ghisbain et al. 2020
AF#140	Bombus	Melanobombus	semenovianus	W	Afghanistan	Hindu Kush	3/viii/68	1968-08-03	10500 Ft	3200	M. Tong			Impossible to locate, Hindu Kush is 800-km-long					BM. 1969-18, First label: On Stachys	NHM (London)	Ghisbain et al. 2020
AF#141	Bombus	Melanobombus	semenovianus	W	Afghanistan	Hindu Kush	3/viii/68	1968-08-03	10500 Ft	3200	M. Tong			Impossible to locate, Hindu Kush is 800-km-long					BM. 1969-18, First label: On Stachys	NHM (London)	Ghisbain et al. 2020
AF#142	Bombus	Melanobombus	semenovianus	W	Afghanistan	Hindu Kush	3/viii/68	1968-08-03	10500 Ft	3200	M. Tong			Impossible to locate, Hindu Kush is 800-km-long					BM. 1969-18, First label: On Stachys	NHM (London)	Ghisbain et al. 2020
AF#143	Bombus	Melanobombus	semenovianus	W	Afghanistan	Hindu Kush	3/viii/68	1968-08-03	10500 Ft	3200	M. Tong			Impossible to locate, Hindu Kush is 800-km-long					BM. 1969-18, First label: On Stachys	NHM (London)	Ghisbain et al. 2020
AF#144	Bombus	Melanobombus	semenovianus	W	Afghanistan	Hindu Kush	3/viii/68	1968-08-03	10500 Ft	3200	M. Tong			Impossible to locate, Hindu Kush is 800-km-long					BM. 1969-18, First label: On Stachys	NHM (London)	Ghisbain et al. 2020
AF#145	Bombus	Melanobombus	semenovianus	W	Afghanistan	Hindu Kush	3/viii/68	1968-08-03	10500 Ft	3200	M. Tong			Impossible to locate, Hindu Kush is 800-km-long					BM. 1969-18, First label: On Stachys	NHM (London)	Ghisbain et al. 2020
AF#146	Bombus	Melanobombus	semenovianus	W	Afghanistan	Hindu Kush	3/viii/68	1968-08-03	10500 Ft	3200	M. Tong			Impossible to locate, Hindu Kush is 800-km-long					BM. 1969-18, First label: On Stachys	NHM (London)	Ghisbain et al. 2020
AF#147	Bombus	Melanobombus	semenovianus	W	Afghanistan	Hindu Kush	3/viii/68	1968-08-03	10500 Ft	3200	M. Tong			Impossible to locate, Hindu Kush is 800-km-long					BM. 1969-18, First label: On Stachys	NHM (London)	Ghisbain et al. 2020
AF#148	Bombus	Melanobombus	semenovianus	W	Afghanistan	Hindu Kush	3/viii/68	1968-08-03	10500 Ft	3200	M. Tong			Impossible to locate, Hindu Kush is 800-km-long					BM. 1969-18, First label: On Stachys	NHM (London)	Ghisbain et al. 2020
AF#149	Bombus	Melanobombus	semenovianus	W	Afghanistan	Hindu Kush	3/viii/68	1968-08-03	10500 Ft	3200	M. Tong			Impossible to locate, Hindu Kush is 800-km-long					BM. 1969-18, First label: On Stachys	NHM (London)	Ghisbain et al. 2020
AF#150	Bombus	Melanobombus	semenovianus	W	Afghanistan	Hindu Kush	3/viii/68	1968-08-03	10500 Ft	3200	M. Tong			Impossible to locate, Hindu Kush is 800-km-long					BM. 1969-18, First label: On Stachys	NHM (London)	Ghisbain et al. 2020
AF#151	Bombus	Melanobombus	semenovianus	W	Afghanistan	Hindu Kush	3/viii/68	1968-08-03	10500 Ft	3200	M. Tong			Impossible to locate, Hindu Kush is 800-km-long					BM. 1969-18, First label: On Stachys	NHM (London)	Ghisbain et al. 2020
AF#152	Bombus	Melanobombus	semenovianus	W	Afghanistan	Hindu Kush	3/viii/68	1968-08-03	10500 Ft	3200	M. Tong			Impossible to locate, Hindu Kush is 800-km-long					BM. 1969-18, First label: On Stachys	NHM (London)	Ghisbain et al. 2020
AF#153	Bombus	Melanobombus	semenovianus	W	Afghanistan	Hindu Kush	3/viii/68	1968-08-03	10500 Ft	3200	M. Tong			Impossible to locate, Hindu Kush is 800-km-long					BM. 1969-18, First label: On Stachys	NHM (London)	Ghisbain et al. 2020
AF#154	Bombus	Melanobombus	semenovianus	W	Afghanistan	Hindu Kush	3/viii/68	1968-08-03	10500 Ft	3200	M. Tong			Impossible to locate, Hindu Kush is 800-km-long					BM. 1969-18, First label: On Stachys	NHM (London)	Ghisbain et al. 2020
AF#155	Bombus	Melanobombus	semenovianus	W	Afghanistan	Hindu Kush	3/viii/68	1968-08-03	10500 Ft	3200	M. Tong			Impossible to locate, Hindu Kush is 800-km-long					BM. 1969-18, First label: On Stachys	NHM (London)	Ghisbain et al. 2020
AF#284	Bombus	Melanobombus	semenovianus	W	Afghanistan	E-Afghanistan, Salang-Nord, 2100m, vic. Khindjan	1970-06-13	1970-06-13	2100	2100	C. Naumann			35.3125	69.0419	GoogleEarth	Salang Pass (=Salangpass)	10	Nr. 1067. Second label: det. Rasmont 1984 Pyrobombus semenovianus (Skor.). Third label: Bombus (Melanobombus) semenovianus Det. P. H. Williams 2019	UMONS	Ghisbain et al. 2020
AF#285	Bombus	Melanobombus	semenovianus	W	Afghanistan	Salang-Paß, Hindikusch	1969-07-13	1969-07-13	3500	3500	D. Müting			35.3125	69.0419	GoogleEarth	Salang Pass (=Salangpass)	1	Second label: Bombus (lapidariobombus) semenovianus Skor. 1914. Third label: det. Rasmont 1984 Pyrobombus semenovianus (Skor.). Fourth label: Bombus (Melanobombus) semenovianus Det. P. H. Williams 2019	UMONS	Ghisbain et al. 2020
AF#286	Bombus	Melanobombus	semenovianus	W	Afghanistan	Salang-Paß, Hindikusch	1969-07-13	1969-07-13	3500	3500	D. Müting			35.3125	69.0419	GoogleEarth	Salang Pass (=Salangpass)	1	Second label: det. Rasmont 1984 Pyrobombus semenovianus (Skor.). Third label: Bombus (Melanobombus) semenovianus Det. P. H. Williams 2019	UMONS	Ghisbain et al. 2020
AF#287	Bombus	Melanobombus	semenovianus	W	Afghanistan	Salang-Paß, Hindikusch	1969-07-13	1969-07-13	3500	3500	D. Müting			35.3125	69.0419	GoogleEarth	Salang Pass (=Salangpass)	1	Second label: det. Rasmont 1984 Pyrobombus semenovianus (Skor.). Third label: Bombus (Melanobombus) semenovianus Det. P. H. Williams 2019	UMONS	Ghisbain et al. 2020
AF#288	Bombus	Melanobombus	semenovianus	W	Afghanistan	Salang-Paß, Hindikusch	1969-07-13	1969-07-13	3500	3500	D. Müting			35.3125	69.0419	GoogleEarth	Salang Pass (=Salangpass)	1	Second label: det. Rasmont 1984 Pyrobombus semenovianus (Skor.). Third label: Bombus (Melanobombus) semenovianus Det. P. H. Williams 2019	UMONS	Ghisbain et al. 2020
AF#289	Bombus	Melanobombus	semenovianus	M	Afghanistan	Salang-Paß, Hindikusch	1969-07-13	1969-07-13	3500	3500	D. Müting			35.3125	69.0419	GoogleEarth	Salang Pass (=Salangpass)	1	Second label: det. Rasmont 1984 Pyrobombus semenovianus (Skor.). Third label: Bombus (Melanobombus) semenovianus Det. P. H. Williams 2019	UMONS	Ghisbain et al. 2020
AF#290	Bombus	Melanobombus	semenovianus	M	Afghanistan	Salang-Paß, Hindikusch	1969-07-13	1969-07-13	3500	3500	D. Müting			35.3125	69.0419	GoogleEarth	Salang Pass (=Salangpass)	1	Second label: det. Rasmont 1984 Pyrobombus semenovianus (Skor.). Third label: Bombus (Melanobombus) semenovianus Det. P. H. Williams 2019	UMONS	Ghisbain et al. 2020
AF#291	Bombus	Melanobombus	semenovianus	Q	Afghanistan	Afghanistan, Salang-Pafs, Nordseite	1966-06-17	1966-06-17	2650	2650	K. Ornoto			35.3125	69.0419	GoogleEarth	Salang Pass (=Salangpass)	1	Second label: det. Rasmont 1984 Pyrobombus semenovianus (Skor.). Third label: Bombus (Melanobombus) semenovianus Det. P. H. Williams 2019	UMONS	Ghisbain et al. 2020
AF#370	Bombus	Melanobombus	semenovianus	W	Afghanistan	SO-Afghanistan, Safed Koh, S-Seite, Kotkai	19-23.6.1966	1966-06-21	2350	2350				34.0061	69.713	GoogleEarth	Spīn Ghar (= Safed Koh)	10	Second label: det. Rasmont 1984 Pyrobombus semenovianus (Skor.). Third label: Bombus (Melanobombus) semenovianus Det. P. H. Williams 2019	UMONS	Ghisbain et al. 2020
AF#14	Bombus	Pyrobombus	subtypicus	W	Afghanistan	Hindu Kush, Rocky gorge above Lezdi	17-19.viii.67	1967-08-18	1800-1920	1800-1920	D.K. Mardon	36°20’N.	69°50’ E.	36.3333	69.8333	label		10	B.M. 1967-657	NHM (London)	Ghisbain et al. 2020
AF#15	Bombus	Pyrobombus	subtypicus	W	Afghanistan	Hindu Kush, Rocky gorge above Lezdi	17-19.viii.67	1967-08-18	1800-1920	1800-1920	D.K. Mardon	36°20’N.	69°50’ E.	36.3333	69.8333	label		10	B.M. 1967-657	NHM (London)	Ghisbain et al. 2020
AF#16	Bombus	Pyrobombus	subtypicus	W	Afghanistan	Hindu Kush, Rocky gorge above Lezdi	17-19.viii.67	1967-08-18	1800-1920	1800-1920	D.K. Mardon	36°20’N.	69°50’ E.	36.3333	69.8333	label		10	B.M. 1967-657	NHM (London)	Ghisbain et al. 2020
AF#17	Bombus	Pyrobombus	subtypicus	W	Afghanistan	Hindu Kush, Rocky gorge above Lezdi	17-19.viii.67	1967-08-18	1800-1920	1800-1920	D.K. Mardon	36°20’N.	69°50’ E.	36.3333	69.8333	label		10	B.M. 1967-657	NHM (London)	Ghisbain et al. 2020
AF#18	Bombus	Pyrobombus	subtypicus	W	Afghanistan	Hindu Kush, Rocky gorge above Lezdi	17-19.viii.67	1967-08-18	1800-1920	1800-1920	D.K. Mardon	36°20’N.	69°50’ E.	36.3333	69.8333	label		10	B.M. 1967-657	NHM (London)	Ghisbain et al. 2020
AF#19	Bombus	Pyrobombus	subtypicus	W	Afghanistan	Hindu Kush, Rocky gorge above Lezdi	17-19.viii.67	1967-08-18	1800-1920	1800-1920	D.K. Mardon	36°20’N.	69°50’ E.	36.3333	69.8333	label		10	B.M. 1967-657	NHM (London)	Ghisbain et al. 2020
AF#20	Bombus	Pyrobombus	subtypicus	M	Afghanistan	Hindu Kush, Rocky gorge above Lezdi	17-19.viii.67	1967-08-18	1800-1920	1800-1920	D.K. Mardon	36°20’N.	69°50’ E.	36.3333	69.8333	label		10	B.M. 1967-657	NHM (London)	Ghisbain et al. 2020
AF#21	Bombus	Pyrobombus	subtypicus	Q	Afghanistan	Hindu Kush, Rocky gorge above Lezdi	17-19.viii.67	1967-08-18	1800-1920	1800-1920	D.K. Mardon	36°20’N.	69°50’ E.	36.3333	69.8333	label		10	B.M. 1967-657	NHM (London)	Ghisbain et al. 2020
AF#22	Bombus	Pyrobombus	subtypicus	M	Afghanistan	Hindu Kush, nr Kamdesh confluence of R. Suingal & R. Shkurigal	viii.1977	1977-08-01	3350	3350	P.H. Ryley	35°45'N	71°15'E	35.75	71.25	label		10		NHM (London)	Ghisbain et al. 2020
AF#23	Bombus	Pyrobombus	subtypicus	W	Afghanistan	Hindu Kush	10/viii/68	1968-08-10	2830	2830	M. Tong			Impossible to locate, Hindu Kush is 800-km-long					B.M. 1969-18 - On labiates	NHM (London)	Ghisbain et al. 2020
AF#24	Bombus	Pyrobombus	subtypicus	W	Afghanistan	Hindu Kush	10/viii/68	1968-08-10	2830	2830	M. Tong			Impossible to locate, Hindu Kush is 800-km-long					B.M. 1969-18 - On labiates	NHM (London)	Ghisbain et al. 2020
AF#25	Bombus	Pyrobombus	subtypicus	W	Afghanistan	Hindu Kush	10/viii/68	1968-08-10	2830	2830	M. Tong			Impossible to locate, Hindu Kush is 800-km-long					B.M. 1969-18 - On labiates	NHM (London)	Ghisbain et al. 2020
AF#26	Bombus	Pyrobombus	subtypicus	M	Afghanistan	3. Danske Exp. Til Centralasien, [manuscript: St.108], ST. [manuscript] Ghilzai	1948-08-05	1948-08-05			N. Haarlov								Second label: [manuscript] Bombus leucurus male Bisch & Hed., Third label: O.W. Richards Coll., B.M. (N.H.), 1967-510	NHM (London)	Ghisbain et al. 2020
AF#27	Bombus	Pyrobombus	subtypicus	M	Afghanistan	3. Danske Exp. Til Centralasien, [manuscript: St.118], ST. [manuscript] Surfa?Surka?	1948-08-11	1948-08-11			N. Haarlov								Second label: [manuscript] Bombus leucurus male Bisch & Hed., Third label: O.W. Richards Coll., B.M. (N.H.), 1967-510	NHM (London)	Ghisbain et al. 2020
AF#28	Bombus	Pyrobombus	subtypicus	Q	Afghanistan	Ahmad Diwana (Baba), R. Bashgal Valley	3.viii.1965	1965-08-03	8500 ft.	2600	G.W. Johnstone			35.9152	71.3017	GoogleEarth	Dēwānah Bābā, Velāyat-e Nūrestān	10	Pres. By Scottish Hindu Kush Exped. B.M. 1966-31	NHM (London)	Ghisbain et al. 2020
AF#29	Bombus	Pyrobombus	subtypicus	Q	Afghanistan	Ahmad Diwana (Baba), R. Bashgal Valley	3.viii.1965	1965-08-03	8500 ft.	2600	G.W. Johnstone			35.9152	71.3017	GoogleEarth	Dēwānah Bābā, Velāyat-e Nūrestān	10	Pres. By Scottish Hindu Kush Exped. B.M. 1966-31	NHM (London)	Ghisbain et al. 2020
AF#30	Bombus	Pyrobombus	subtypicus	W	Afghanistan	Ahmad Diwana (Baba), R. Bashgal Valley	3.viii.1965	1965-08-03	8500 ft.	2600	G.W. Johnstone			35.9152	71.3017	GoogleEarth	Dēwānah Bābā, Velāyat-e Nūrestān	10	Pres. By Scottish Hindu Kush Exped. B.M. 1966-31	NHM (London)	Ghisbain et al. 2020
AF#31	Bombus	Pyrobombus	subtypicus	W	Afghanistan	Ahmad Diwana (Baba), R. Bashgal Valley	3.viii.1965	1965-08-03	8500 ft.	2600	G.W. Johnstone			35.9152	71.3017	GoogleEarth	Dēwānah Bābā, Velāyat-e Nūrestān	10	Pres. By Scottish Hindu Kush Exped. B.M. 1966-31	NHM (London)	Ghisbain et al. 2020
AF#32	Bombus	Pyrobombus	subtypicus	W	Afghanistan	Ahmad Diwana (Baba), R. Bashgal Valley	3.viii.1965	1965-08-03	8500 ft.	2600	G.W. Johnstone			35.9152	71.3017	GoogleEarth	Dēwānah Bābā, Velāyat-e Nūrestān	10	Pres. By Scottish Hindu Kush Exped. B.M. 1966-31	NHM (London)	Ghisbain et al. 2020
AF#33	Bombus	Pyrobombus	subtypicus	W	Afghanistan	Ahmad Diwana (Baba), R. Bashgal Valley	3.viii.1965	1965-08-03	8500 ft.	2600	G.W. Johnstone			35.9152	71.3017	GoogleEarth	Dēwānah Bābā, Velāyat-e Nūrestān	10	Pres. By Scottish Hindu Kush Exped. B.M. 1966-31	NHM (London)	Ghisbain et al. 2020
AF#34	Bombus	Pyrobombus	subtypicus	W	Afghanistan	Ahmad Diwana (Baba), R. Bashgal Valley	3.viii.1965	1965-08-03	8500 ft.	2600	G.W. Johnstone			35.9152	71.3017	GoogleEarth	Dēwānah Bābā, Velāyat-e Nūrestān	10	Pres. By Scottish Hindu Kush Exped. B.M. 1966-31	NHM (London)	Ghisbain et al. 2020
AF#35	Bombus	Pyrobombus	subtypicus	W	Afghanistan	Ahmad Diwana (Baba), R. Bashgal Valley	3.viii.1965	1965-08-03	8500 ft.	2600	G.W. Johnstone			35.9152	71.3017	GoogleEarth	Dēwānah Bābā, Velāyat-e Nūrestān	10	Pres. By Scottish Hindu Kush Exped. B.M. 1966-31	NHM (London)	Ghisbain et al. 2020
AF#36	Bombus	Pyrobombus	subtypicus	Q	Afghanistan	Peniger, R. Bashgal	4-5.viii.1965	1965-08-04	9500 ft.	2900	G.W. Johnstone			35.61	71.33 E	Google Earth	Landay-Sin River	10	Pres. By Scottish Hindu Kush Exped. B.M. 1966-31	NHM (London)	Ghisbain et al. 2020
AF#37	Bombus	Pyrobombus	subtypicus	Q	Afghanistan	Peniger, R. Bashgal	4-5.viii.1965	1965-08-04	9500 ft.	2900	G.W. Johnstone			35.61	71.33 E	Google Earth	Landay-Sin River	10	Pres. By Scottish Hindu Kush Exped. B.M. 1966-31	NHM (London)	Ghisbain et al. 2020
AF#73	Bombus	Pyrobombus	subtypicus	W	Afghanistan	Hindu Kush, Rocky gorge above Lezdi	17-19.viii.67	1967-08-18	1800-1920	1800-1920	D.K. Mardon	36°20’N.	69°50’ E.	36.3333	69.8333	label		10	Second label: NHMUK 013380678	NHM (London)	Ghisbain et al. 2020
AF#74	Bombus	Pyrobombus	subtypicus	W	Afghanistan	Ahmad Diwana (Baba), R. Bashgal Valley	3.viii.1965	1965-08-03	8500 ft.	2600	G.W. Johnstone			35.9152	71.3017	GoogleEarth	Dēwānah Bābā, Velāyat-e Nūrestān	10	Second label: Pres. By Scottish Hindu Kush Exped. B.M. 1966-31. Third label: NHMUK 013380679	NHM (London)	Ghisbain et al. 2020
AF#75	Bombus	Pyrobombus	subtypicus	W	Afghanistan	Ahmad Diwana (Baba), R. Bashgal Valley	3.viii.1965	1965-08-03	8500 ft.	2600	G.W. Johnstone			35.9152	71.3017	GoogleEarth	Dēwānah Bābā, Velāyat-e Nūrestān	10	Second label: Pres. By Scottish Hindu Kush Exped. B.M. 1966-31. Third label: NHMUK 013380680	NHM (London)	Ghisbain et al. 2020
AF#76	Bombus	Pyrobombus	subtypicus	M	Afghanistan	3. Danske Exp. Til Centralasien, [manuscript: St.108], ST. [manuscript] Ghilzai	1948-08-05	1948-08-05			N. Haarlov			31.7157	67.3448	GoogleEarth		100	Second label: [manuscript] Bombus leucurus male Bisch & Hed., Third label: NHMUK 013380681	NHM (London)	Ghisbain et al. 2020
AF#82	Bombus	Pyrobombus	subtypicus	W	Afghanistan	Peniger, R. Bashgal	4-5.viii.1965	1965-08-04	9500 ft.	2900	G.W. Johnstone			35.61	71.33 E	Google Earth	Landay-Sin River	10	Second label: Pres. By Scottish Hindu Kush Exped. B.M. 1966-31. Third label: Anterior left wing analysed by M. Dehon MD N°2883 Fourth label: Anterior left wing analysed by M. Dehon DIM 101	NHM (London)	Ghisbain et al. 2020
AF#83	Bombus	Pyrobombus	subtypicus	W	Afghanistan	Ahmad Diwana (Baba), R. Bashgal Valley	3.viii.1965	1965-08-03	8500 ft.	2600	G.W. Johnstone			35.9152	71.3017	GoogleEarth	Dēwānah Bābā, Velāyat-e Nūrestān	10	Second label: Pres. By Scottish Hindu Kush Exped. B.M. 1966-31. Third label: Anterior left wing analysed by M. Dehon MD N°2885 Fourth label: Anterior left wing analysed by M. Dehon DIM 103	NHM (London)	Ghisbain et al. 2020
AF#84	Bombus	Pyrobombus	subtypicus	W	Afghanistan	Hindu Kush, upper Lezdi valley	21.viii.67	1967-08-21	2240	2240	D.K. Mardon	36°20’N.	69°50’ E.	36.3333	69.8333	label		10	Second label: Anterior left wing analysed by M. Dehon MD N°2884 Third label: Anterior left wing analysed by M. Dehon DIM 102	NHM (London)	Ghisbain et al. 2020
AF#292	Bombus	Pyrobombus	subtypicus	M	Afghanistan	E-Afghanistan, Dar-e-Pandjshir, Kotal-e-tal	1973-07-30	1973-07-30	3800	3800	M. N. Khoram			35.2667	69.4667	Google Earth	Panjshir Valley	100	Second label: det. Rasmont 1984 Pyrobombus kotzschi (Reinig). Third label: Bombus (Pyrobombus) subtypicus Det. P. H. Williams 2019	UMONS	Ghisbain et al. 2020
AF#337	Bombus	Pyrobombus	subtypicus	W	Afghanistan	NO-Afghanistan, Badachschan, Bala Kuran	26.vii.1961	1961-07-26	3200	3200	G. Ebert			36.0253	70.7675	Google Earth	Kuran wa Munjan, Badhakchan	100	Second label: Rasmont det. 1984 Pyrobombus subtypicus (Skor.). Third label: Staasig München. Fourth label: Bombus (Pyrobombus) subtypicus Det. P. H. Williams 2019	UMONS	Ghisbain et al. 2020
AF#338	Bombus	Pyrobombus	subtypicus	W	Afghanistan	NO-Afghanistan, Badachschan, Bala Kuran	26.vii.1961	1961-07-26	3200	3200	G. Ebert			36.0253	70.7675	Google Earth	Kuran wa Munjan, Badhakchan	100	Second label: Rasmont det. 1984 Pyrobombus subtypicus (Skor.). Third label: Staasig München. Fourth label: Bombus (Pyrobombus) subtypicus Det. P. H. Williams 2019	UMONS	Ghisbain et al. 2020
AF#339	Bombus	Pyrobombus	subtypicus	W	Afghanistan	O-Afghanistan, Sarobi	1.8.61	1961-08-01	1100	1100	G. Ebert			34.5918	69.7565	Google Earth	Surobi district	10	Second label: Rasmont det. 1984 Pyrobombus subtypicus (Skor.). Third label: Bombus (Pyrobombus) subtypicus Det. P. H. Williams 2019	UMONS	Ghisbain et al. 2020
AF#371	Bombus	Pyrobombus	subtypicus	W	Afghanistan	SO-Afghanistan, Safed Koh, S-Seite, Kotkai	19-23.6.1966	1966-06-21	2350	2350				34.0061	69.713	GoogleEarth	Spīn Ghar (= Safed Koh)	10	Second label: Rasmont det. 1984 Pyrobombus subtypicus (Skor.). Third label: Bombus (Pyrobombus) subtypicus Det. P. H. Williams 2019	UMONS	Ghisbain et al. 2020
AF#375	Bombus	Pyrobombus	subtypicus	Q	Afghanistan	Grosser Pamir, Darrah-e-Istmotsh (nördl. Zweig), südl. Seitental	1971-08-05	1971-08-05	4200-4400	4200-4400	Ebert and Naumann			37.23	72.83	GoogleEarth	Darya-e Istmotsh	10	Second label: Rasmont det. 1984 Pyrobombus incertoides (Vogt). Third label: Bombus (Melanobombus) keriensis s. str. Det. P. H. Williams 2019	UMONS	Ghisbain et al. 2020
322	Bombus	Mendacibombus	turkestanicus	W	Afghanistan	upper Lezdi valley	1967-08-21	1967-08-21	2240	2240	DK Mardon			36.3333	69.8333	label		10		NHM	Ghisbain et al. 2020
4399	Bombus	Mendacibombus	turkestanicus	W	Afghanistan	Shiva lake	1971-08-03	1971-08-03	3100	3100	Wuting			37.3933	71.3589	Google Earth	Lake Shiva	1		UMONS	Ghisbain et al. 2020
4401	Bombus	Mendacibombus	turkestanicus	M	Afghanistan	Shiva lake	1971-08-03	1971-08-03	3100	3100	Wuting			37.3933	71.3589	Google Earth	Lake Shiva	1		UMONS	Ghisbain et al. 2020
4402	Bombus	Mendacibombus	turkestanicus	M	Afghanistan	Shiva lake	1971-08-03	1971-08-03	3100	3100	Wuting			37.3933	71.3589	Google Earth	Lake Shiva	1		UMONS	Ghisbain et al. 2020
323	Bombus	Mendacibombus	turkestanicus	W	Afghanistan	Tarest Mts	1967-09-01	1967-09-01	3250	3250	DK Mardon	36°20’N.	69°50’ E.	36.3333	69.8333	label		10		NHM	Ghisbain et al. 2020
4400	Bombus	Mendacibombus	turkestanicus	W	Afghanistan	Issik	1975-08-07	1975-08-07	4200	4200	H Huss			37.0036	73.3308			10		UMONS	Ghisbain et al. 2020
BomTun001	Bombus	Bombus s. str.	tunicatus	Q	Afghanistan	SO-Afghanistan, Prov. Pastia, Safed Koh, S-Seite, Kotkai	16/17-06-71	1971-06-16	2350	2350	Ebert and Naumann			34.0061	69.713	GoogleEarth	Spīn Ghar (= Safed Koh)	10		UMONS	Ghisbain et al. 2020
BomTun002	Bombus	Bombus s. str.	tunicatus	Q	Afghanistan	SO-Afghanistan, Prov. Pastia, Safed Koh, S-Seite, Kotkai	16/17-06-71	1971-06-16	2350	2350	Ebert and Naumann			34.0061	69.713	GoogleEarth	Spīn Ghar (= Safed Koh)	10		UMONS	Ghisbain et al. 2020
BomTun003	Bombus	Bombus s. str.	tunicatus	Q	Afghanistan	SO-Afghanistan, Prov. Pastia, Safed Koh, S-Seite, Kotkai	16/17-06-71	1971-06-16	2350	2350	Ebert and Naumann			34.0061	69.713	GoogleEarth	Spīn Ghar (= Safed Koh)	10		UMONS	Ghisbain et al. 2020
BomTun004	Bombus	Bombus s. str.	tunicatus	Q	Afghanistan	SO-Afghanistan, Safed-Koh, S-Seite, Kotkai	14-23.vi.1966	1966-06-18	2350	2350				34.0061	69.713	GoogleEarth	Spīn Ghar (= Safed Koh)	10		UMONS	Ghisbain et al. 2020
